# Supplementary material for: (6-Acetyl-1,3,7-trimethyl­lumazine-κ3 O 4,N 5,O 6)bis­(triphenyl­phosphine-κP)copper(I) hexa­fluorido­phosphate
Source: Acta Crystallogr Sect E Struct Rep Online. 2010 Jan 13;66(Pt 2):m145–6. doi: 10.1107/S1600536810000735 (PMC2979902; doi:10.1107/S1600536810000735)
Supplement: Supplementary file 2 [file e-66-0m145-Isup2.hkl]

#
# h,k,l, Fc-squared, Fo-squared, sigma(Fo-squared) and status flag
#
data_I
_shelx_title ' import in C c'
_shelx_refln_list_code          4
_shelx_F_calc_maximum      433.30
_exptl_crystal_F_000      2016.00
_reflns_d_resolution_high  0.7693
 
loop_
 _symmetry_equiv_pos_as_xyz
 'x, y, z'
 'x, -y, z+1/2'
 'x+1/2, y+1/2, z'
 'x+1/2, -y+1/2, z+1/2'
 
_cell_length_a    10.2627
_cell_length_b    26.8904
_cell_length_c    15.5387
_cell_angle_alpha  90.000
_cell_angle_beta   92.666
_cell_angle_gamma  90.000
 
_shelx_F_squared_multiplier     1.000
 
loop_
 _refln_index_h
 _refln_index_k
 _refln_index_l
 _refln_F_squared_calc
 _refln_F_squared_meas
 _refln_F_squared_sigma
 _refln_observed_status
   0   0 -20      357.78      169.38    449.38 o
   2   0 -20      732.84      407.91    370.66 o
  -1   1 -20      467.78      142.72    257.35 o
   1   1 -20      215.55      335.88    262.26 o
   0   2 -20      176.03      161.24    265.43 o
   2   2 -20      548.01      653.38    296.63 o
   1   3 -20      176.56     -172.46    261.93 o
   0   4 -20      219.61       12.24    271.29 o
  -3   1 -19     1330.34     1224.70    267.28 o
  -1   1 -19      300.29      786.02    242.87 o
   1   1 -19      502.91      144.02    237.15 o
   3   1 -19     1499.04     1065.04    277.22 o
   5   1 -19     1558.54     1172.03    388.63 o
  -2   2 -19      659.04      650.32    244.20 o
   0   2 -19      633.19      397.87    222.59 o
   2   2 -19      953.76      803.70    294.10 o
   4   2 -19     1368.71     1207.60    276.90 o
  -3   3 -19      454.64      344.19    244.82 o
  -1   3 -19      408.17      322.73    235.58 o
   1   3 -19      809.60      701.05    243.33 o
   3   3 -19     1669.63     1827.14    399.24 o
  -2   4 -19      543.57      324.73    240.24 o
   0   4 -19     1083.14      709.97    250.40 o
   2   4 -19       55.17      -78.93    338.86 o
   4   4 -19      611.93      453.46    303.94 o
  -3   5 -19      414.40      191.65    264.27 o
  -1   5 -19      423.83      979.60    355.92 o
   1   5 -19      175.74      422.30    228.02 o
   3   5 -19     1407.61     1052.03    273.80 o
  -2   6 -19      122.10      -52.02    249.40 o
   0   6 -19      379.31      100.79    238.74 o
   2   6 -19      661.65      852.44    297.12 o
   4   6 -19     2292.94     3455.00    662.39 o
  -3   7 -19      843.58     1154.19    395.32 o
  -1   7 -19      633.43      435.39    293.88 o
   1   7 -19     1081.59     1050.76    287.56 o
   3   7 -19       29.96     -204.72    257.47 o
  -2   8 -19      341.28      648.96    250.43 o
   0   8 -19       64.07        0.37    307.65 o
   2   8 -19      129.94      402.06    255.07 o
  -1   9 -19      435.93      317.37    262.00 o
   1   9 -19      558.12      710.79    274.38 o
   3   9 -19     3659.74     3294.91    337.11 o
   0  10 -19     1783.84     2129.59    300.03 o
   2  10 -19      187.53      456.22    286.30 o
  -1  11 -19      422.26     -270.97    270.97 o
   1  11 -19       67.24      362.05    258.20 o
  -4   0 -18     3330.19     3176.89    407.61 o
  -2   0 -18     2412.82     2460.28    377.94 o
   0   0 -18     4289.25     3502.89    409.73 o
   2   0 -18     2787.32     2586.70    497.48 o
   4   0 -18     2669.86     2599.28    558.14 o
   6   0 -18     1509.56      774.06    391.93 o
  -5   1 -18     3566.45     3372.41    350.67 o
  -3   1 -18     1438.83     1768.11    258.93 o
  -1   1 -18      462.61      495.87    218.61 o
   1   1 -18     1007.71      603.81    213.28 o
   3   1 -18     1330.17      952.43    392.14 o
   5   1 -18      201.33        3.91    337.70 o
  -4   2 -18        7.23      239.10    264.46 o
  -2   2 -18       36.94     -184.56    218.18 o
   0   2 -18      273.83      230.58    205.39 o
   2   2 -18      147.98     -209.80    209.80 o
   4   2 -18      105.85      -35.50    235.05 o
   6   2 -18       10.99      462.30    237.02 o
  -5   3 -18       43.80     -222.67    279.82 o
  -3   3 -18      608.09      589.78    299.93 o
  -1   3 -18      239.63      192.79    202.40 o
   1   3 -18     2158.30     1867.60    246.76 o
   3   3 -18     1724.12     1964.73    268.95 o
   5   3 -18     2618.47     2332.15    258.70 o
  -4   4 -18      925.71     1325.73    246.58 o
  -2   4 -18      458.18      322.77    213.73 o
   0   4 -18     1126.34     1109.62    222.28 o
   2   4 -18     3849.99     3751.62    308.95 o
   4   4 -18      885.70      939.44    240.13 o
   6   4 -18      375.24      166.62    251.03 o
  -5   5 -18      399.35      368.54    376.86 o
  -3   5 -18      153.81      300.81    217.99 o
  -1   5 -18     1853.57     2111.19    301.10 o
   1   5 -18       53.04      -77.06    211.33 o
   3   5 -18     1217.63      843.11    206.51 o
   5   5 -18      186.41      170.16    233.19 o
  -4   6 -18      347.80       73.63    266.43 o
  -2   6 -18       11.48     -206.68    211.18 o
   0   6 -18       81.78     -162.79    213.80 o
   2   6 -18      403.68      450.14    230.89 o
   4   6 -18     1816.91     1532.17    304.02 o
   6   6 -18      338.36       72.20    282.53 o
  -3   7 -18      193.74      217.73    281.78 o
  -1   7 -18       73.62       95.44    218.51 o
   1   7 -18      738.04      813.47    252.03 o
   3   7 -18      929.30      994.85    210.10 o
   5   7 -18      585.30      120.63    241.10 o
  -4   8 -18      370.36      -68.12    280.73 o
  -2   8 -18       38.82      153.55    220.23 o
   0   8 -18      545.30      553.11    230.35 o
   2   8 -18      421.53      453.34    199.93 o
   4   8 -18      579.51      543.75    234.88 o
  -3   9 -18      562.73      258.18    307.71 o
  -1   9 -18       49.00      -71.30    236.04 o
   1   9 -18      779.87      305.84    228.25 o
   3   9 -18      522.74      369.86    219.75 o
   5   9 -18      773.28      334.80    246.71 o
  -4  10 -18      169.87      258.70    277.92 o
  -2  10 -18      202.79      332.29    227.57 o
   0  10 -18      238.77      -15.86    223.95 o
   2  10 -18       72.15       55.62    207.43 o
   4  10 -18       11.99      -52.03    230.08 o
  -3  11 -18       66.05      503.33    305.23 o
  -1  11 -18     1186.15      913.57    243.57 o
   1  11 -18      684.52      653.27    240.66 o
   3  11 -18     1277.11      952.27    259.95 o
  -2  12 -18      255.00      258.45    240.72 o
   0  12 -18      222.34      -53.35    235.39 o
   2  12 -18      591.62      756.04    228.75 o
   4  12 -18     1167.62      792.32    249.83 o
  -1  13 -18      710.50      623.79    249.44 o
   1  13 -18      525.87      700.08    253.33 o
   3  13 -18     1104.67      762.45    317.20 o
  -2  14 -18       22.53     -206.57    236.53 o
   0  14 -18     1091.78     1692.08    337.90 o
   2  14 -18       85.40     -135.46    218.20 o
  -1  15 -18      592.12      686.40    276.17 o
   1  15 -18      822.18      271.50    246.72 o
  -5   1 -17      189.30      261.31    211.37 o
  -3   1 -17      531.59      797.85    213.32 o
  -1   1 -17     2402.05     2067.41    331.03 o
   1   1 -17     3139.85     3682.71    385.70 o
   3   1 -17      977.28     1277.21    170.14 o
   5   1 -17       62.13      -68.83    173.18 o
   7   1 -17     1335.71      749.50    225.65 o
  -6   2 -17     1349.10     1356.96    360.28 o
  -4   2 -17      379.44      608.08    202.65 o
  -2   2 -17     1499.87     1677.93    227.30 o
   0   2 -17     5117.49     5704.21    330.17 o
   2   2 -17     4134.92     3949.53    391.40 o
   4   2 -17      104.81      212.84    160.23 o
   6   2 -17      274.01      270.58    195.08 o
  -5   3 -17      347.16       27.73    245.48 o
  -3   3 -17       56.30     -117.81    200.54 o
  -1   3 -17     1628.33     2053.78    238.43 o
   1   3 -17     2403.57     2098.69    198.51 o
   3   3 -17     1273.33     1315.50    196.68 o
   5   3 -17       38.92     -149.75    167.77 o
   7   3 -17      927.14     1008.24    230.24 o
  -6   4 -17      391.91     -207.32    263.96 o
  -4   4 -17      855.32      100.09    195.92 o
  -2   4 -17      294.00      721.07    206.26 o
   0   4 -17     1516.62     1159.57    211.09 o
   2   4 -17       18.68      138.52    171.62 o
   4   4 -17      213.92      499.05    196.71 o
   6   4 -17      411.33      557.11    202.62 o
  -5   5 -17     1833.04     1375.56    326.81 o
  -3   5 -17     1313.15     1102.76    219.03 o
  -1   5 -17      606.67      836.06    240.49 o
   1   5 -17     3016.03     3125.56    230.30 o
   3   5 -17     2341.59     2202.32    221.33 o
   5   5 -17      290.89      334.62    196.53 o
   7   5 -17      742.87      777.72    280.83 o
  -6   6 -17      427.27      172.46    256.89 o
  -4   6 -17       50.56      -18.95    200.64 o
  -2   6 -17      963.50      751.92    203.16 o
   0   6 -17      541.50      452.60    166.62 o
   2   6 -17     2033.57     1614.44    204.11 o
   4   6 -17       11.81      -31.28    192.76 o
   6   6 -17     1729.84     2022.14    290.39 o
  -5   7 -17       21.96      -51.37    255.60 o
  -3   7 -17      101.14      260.64    199.69 o
  -1   7 -17      382.88       22.57    189.39 o
   1   7 -17        3.20        9.10    168.51 o
   3   7 -17      347.85      199.54    232.51 o
   5   7 -17     1058.88     1212.41    224.59 o
   7   7 -17      157.06      227.81    322.78 o
  -4   8 -17       17.09      -45.73    269.77 o
  -2   8 -17      331.75      -15.62    197.09 o
   0   8 -17       13.76       51.71    168.25 o
   2   8 -17      931.64     1040.66    504.33 o
   4   8 -17      257.37        0.99    197.06 o
   6   8 -17      250.77      280.50    250.73 o
  -5   9 -17       26.20      -38.73    394.88 o
  -3   9 -17      111.78      193.55    200.33 o
  -1   9 -17      476.29      242.39    223.89 o
   1   9 -17      810.24     1090.86    189.23 o
   3   9 -17       30.19       59.76    197.75 o
   5   9 -17      635.08      425.56    246.08 o
  -4  10 -17      315.40      324.33    394.39 o
  -2  10 -17      225.27      201.23    217.51 o
   0  10 -17      407.25      280.29    210.10 o
   2  10 -17     1388.17     1220.12    233.82 o
   4  10 -17      719.62      833.52    293.85 o
   6  10 -17      182.54     -173.87    251.31 o
  -5  11 -17      126.59     -263.52    266.53 o
  -3  11 -17      642.64      639.30    218.09 o
  -1  11 -17     1153.55     1136.81    260.41 o
   1  11 -17      168.15      -65.38    186.99 o
   3  11 -17      285.62      254.72    202.04 o
   5  11 -17      638.58      603.21    233.70 o
  -4  12 -17      371.88      549.38    409.44 o
  -2  12 -17      172.01      -53.40    297.17 o
   0  12 -17      259.24      226.68    208.97 o
   2  12 -17      417.83      229.59    222.35 o
   4  12 -17     1322.48     1054.78    229.40 o
   6  12 -17      272.22      356.12    335.06 o
  -3  13 -17        6.12      246.79    259.07 o
  -1  13 -17      408.45       -2.28    212.67 o
   1  13 -17      535.01      734.21    233.72 o
   3  13 -17     2206.38     1864.29    252.56 o
   5  13 -17     1049.95      742.34    276.69 o
  -4  14 -17      550.80      133.25    270.97 o
  -2  14 -17      851.62      822.22    238.92 o
   0  14 -17     1711.29     1750.43    257.70 o
   2  14 -17     1718.37     1392.47    229.44 o
   4  14 -17      767.15      680.25    274.19 o
  -3  15 -17       85.98      381.15    282.02 o
  -1  15 -17      827.74      552.33    235.65 o
   1  15 -17      113.60      151.76    340.38 o
   3  15 -17      682.18      662.95    242.88 o
  -2  16 -17      180.55      540.87    382.68 o
   0  16 -17      415.70      323.81    270.39 o
   2  16 -17       16.76     -139.14    260.48 o
   4  16 -17      196.89      -82.03    399.71 o
  -1  17 -17      165.82     -288.07    288.07 o
   1  17 -17     1211.50     1454.25    327.61 o
   3  17 -17      595.16       87.68    322.74 o
   0  18 -17      952.64      965.17    319.75 o
   2  18 -17     1233.36      769.31    345.97 o
  -6   0 -16     3705.19     3702.61    564.03 o
  -4   0 -16     1155.00     1026.22    288.68 o
  -2   0 -16     3414.02     3856.88    379.27 o
   0   0 -16     4443.51     3921.88    639.22 o
   2   0 -16     3039.17     2965.28    264.56 o
   4   0 -16      474.73       78.26    223.76 o
   6   0 -16     3594.20     4124.30    349.84 o
   8   0 -16     3128.35     2997.01    390.89 o
  -7   1 -16      267.90      442.25    302.65 o
  -5   1 -16     1490.89     1899.85    224.66 o
  -3   1 -16     9193.31    10071.43    403.06 o
  -1   1 -16     1269.04     1201.99    198.48 o
   1   1 -16      681.36      671.87    135.61 o
   3   1 -16      522.37      419.25    144.09 o
   5   1 -16      200.50      444.74    159.14 o
   7   1 -16      885.67      436.39    201.44 o
  -6   2 -16      130.12      455.79    233.07 o
  -4   2 -16     1613.93     1954.09    216.74 o
  -2   2 -16      847.08     1059.50    196.77 o
   0   2 -16      668.26      705.66    183.18 o
   2   2 -16      230.04      120.39    125.65 o
   4   2 -16      396.60      184.63    167.63 o
   6   2 -16      185.53       -7.30    174.07 o
   8   2 -16       50.81      -85.84    280.46 o
  -7   3 -16     1579.57     1576.04    343.12 o
  -5   3 -16      136.66      255.53    186.50 o
  -3   3 -16     1816.92     1316.05    204.50 o
  -1   3 -16     4030.02     4250.35    230.68 o
   1   3 -16      485.74      406.90    148.73 o
   3   3 -16     1451.51     1214.19    171.50 o
   5   3 -16      482.46      138.69    171.46 o
   7   3 -16     4584.33     4603.77    282.28 o
  -6   4 -16      679.26     1099.63    298.50 o
  -4   4 -16     2732.55     2958.49    336.50 o
  -2   4 -16     1913.07     2207.17    225.23 o
   0   4 -16     1351.68     1664.15    174.65 o
   2   4 -16     3382.82     3430.01    279.55 o
   4   4 -16      976.62     1095.13    203.33 o
   6   4 -16     2091.15     1722.33    209.10 o
   8   4 -16      741.80      977.55    283.17 o
  -7   5 -16      118.65      -75.58    302.63 o
  -5   5 -16      629.82     1107.90    253.20 o
  -3   5 -16      529.60      615.48    184.81 o
  -1   5 -16      736.70      839.43    159.89 o
   1   5 -16     1089.79      984.46    222.93 o
   3   5 -16     1338.87     1350.09    157.92 o
   5   5 -16      706.86      520.26    164.08 o
   7   5 -16      291.62      234.04    196.23 o
  -6   6 -16      907.99      774.98    256.44 o
  -4   6 -16      147.87      150.78    186.96 o
  -2   6 -16      675.18      400.54    188.21 o
   0   6 -16      860.31      920.47    271.92 o
   2   6 -16      444.65      591.64    191.51 o
   4   6 -16     1561.52     1611.62    177.08 o
   6   6 -16     2010.80     2051.50    233.23 o
   8   6 -16      641.06      318.31    279.67 o
  -7   7 -16      419.88      235.10    317.92 o
  -5   7 -16       99.04      -91.37    240.13 o
  -3   7 -16     2150.72     1677.57    217.62 o
  -1   7 -16      835.84      758.59    216.56 o
   1   7 -16     2992.74     3106.88    224.44 o
   3   7 -16     1236.92     1199.29    192.16 o
   5   7 -16     1700.16     1607.04    206.85 o
   7   7 -16     1205.47     1436.01    240.79 o
  -6   8 -16       90.59      166.06    244.56 o
  -4   8 -16       87.65       74.47    182.30 o
  -2   8 -16     2051.23     1770.23    214.33 o
   0   8 -16     2188.36     1925.84    250.99 o
   2   8 -16     1200.17     1066.29    186.63 o
   4   8 -16      920.80      875.16    192.17 o
   6   8 -16      124.24       41.57    180.75 o
   8   8 -16      288.83      320.85    285.61 o
  -5   9 -16      542.24      908.74    400.89 o
  -3   9 -16      213.07      373.99    206.29 o
  -1   9 -16       48.14      -50.55    187.97 o
   1   9 -16     1568.33     1464.73    189.95 o
   3   9 -16      797.85      574.56    208.33 o
   5   9 -16     1437.10     1622.06    229.16 o
   7   9 -16      360.69      -99.96    262.87 o
  -6  10 -16      289.14      106.17    238.34 o
  -4  10 -16     1285.36     1062.10    429.83 o
  -2  10 -16      287.65      755.22    195.65 o
   0  10 -16      617.97      546.71    194.97 o
   2  10 -16      295.29      282.25    169.36 o
   4  10 -16     1895.01     1783.75    220.89 o
   6  10 -16       84.13       89.54    224.21 o
  -5  11 -16      226.77      277.88    251.06 o
  -3  11 -16       58.78      -20.44    181.83 o
  -1  11 -16       52.53      108.01    185.66 o
   1  11 -16       81.35      519.29    205.80 o
   3  11 -16     1287.04     1237.90    207.43 o
   5  11 -16      632.15      311.20    211.66 o
   7  11 -16      112.98     -318.15    318.15 o
  -6  12 -16      631.91      181.56    394.41 o
  -4  12 -16      572.11      761.29    250.37 o
  -2  12 -16      127.08      167.16    225.90 o
   0  12 -16      694.55      894.48    358.49 o
   2  12 -16     3867.62     4092.27    266.99 o
   4  12 -16      479.70      324.17    205.67 o
   6  12 -16      348.48      343.03    258.82 o
  -5  13 -16      126.68      323.52    254.55 o
  -3  13 -16      717.78      804.28    204.93 o
  -1  13 -16      364.21      498.78    313.06 o
   1  13 -16      674.12      544.22    326.21 o
   3  13 -16     1430.42     1055.86    212.38 o
   5  13 -16      859.21      946.38    309.23 o
  -4  14 -16     1197.97      905.36    367.44 o
  -2  14 -16      615.82      362.23    197.30 o
   0  14 -16      446.32      619.57    216.15 o
   2  14 -16     1021.35      767.90    203.96 o
   4  14 -16      284.28      118.35    221.32 o
   6  14 -16     1047.96     1026.07    406.76 o
  -5  15 -16      938.86     1061.98    278.25 o
  -3  15 -16       60.32      413.59    237.94 o
  -1  15 -16     2717.53     2519.17    262.69 o
   1  15 -16     3544.27     3984.03    305.64 o
   3  15 -16      669.40      590.12    217.58 o
   5  15 -16      314.97      149.46    292.55 o
  -4  16 -16      999.54     1188.98    661.21 o
  -2  16 -16      867.57      766.53    311.24 o
   0  16 -16      292.43      514.74    219.11 o
   2  16 -16      431.97      495.78    263.29 o
   4  16 -16      528.84      201.33    281.08 o
  -3  17 -16      251.42      147.00    265.53 o
  -1  17 -16      854.90      134.16    307.97 o
   1  17 -16     1346.92     1150.60    287.91 o
   3  17 -16      428.74      323.91    314.25 o
   5  17 -16      261.87      397.27    415.43 o
  -2  18 -16      487.01      399.72    267.72 o
   0  18 -16      107.69     -265.33    265.33 o
   2  18 -16      901.58      666.41    278.46 o
   4  18 -16      275.53      152.24    366.41 o
  -3  19 -16     1980.43     2039.72    332.85 o
  -1  19 -16      658.84      613.73    283.89 o
   1  19 -16     1292.99     1259.62    328.79 o
   3  19 -16       96.47     -163.69    523.49 o
  -2  20 -16     2221.87     1974.94    345.37 o
   0  20 -16     1310.53      673.01    305.53 o
   2  20 -16     1059.25     1208.77    398.50 o
   1  21 -16      170.35       95.35    311.85 o
  -7   1 -15      428.49       98.37    282.91 o
  -5   1 -15      449.19      408.97    167.05 o
  -3   1 -15      426.91      499.44    203.85 o
  -1   1 -15     4832.42     5081.23    221.04 o
   1   1 -15      804.90      854.92    125.42 o
   3   1 -15     1450.54     1399.67    152.57 o
   5   1 -15     1310.79     1327.13    168.90 o
   7   1 -15     2860.20     2974.65    232.38 o
   9   1 -15      192.69      678.01    401.30 o
  -8   2 -15      282.14      482.62    299.02 o
  -6   2 -15      111.68      295.49    217.23 o
  -4   2 -15     1221.55     1595.53    214.17 o
  -2   2 -15     2616.02     3160.13    268.77 o
   0   2 -15     4353.63     4771.92    192.51 o
   2   2 -15     2307.55     2388.98    161.84 o
   4   2 -15      920.55      986.65    153.18 o
   6   2 -15     1289.36     1266.99    177.40 o
   8   2 -15      674.30      790.77    211.84 o
  -7   3 -15      190.93      219.55    262.93 o
  -5   3 -15      412.68      335.21    264.18 o
  -3   3 -15      117.95       93.00    207.00 o
  -1   3 -15     2630.32     2726.17    186.26 o
   1   3 -15     1174.64      924.65    123.77 o
   3   3 -15      207.76      238.81    131.68 o
   5   3 -15       74.94     -108.29    144.48 o
   7   3 -15     1354.33     1929.10    256.57 o
   9   3 -15     1796.83     1561.14    428.85 o
  -8   4 -15       93.63      367.33    480.89 o
  -6   4 -15      508.16      722.15    221.31 o
  -4   4 -15      169.22      446.21    169.06 o
  -2   4 -15     1184.81     1203.04    180.34 o
   0   4 -15       71.32      198.49    133.02 o
   2   4 -15      294.31      133.75    137.22 o
   4   4 -15       71.43      -23.07    135.08 o
   6   4 -15     2002.83     2149.64    215.17 o
   8   4 -15       30.63       76.52    224.28 o
  -7   5 -15     1164.53     1285.56    253.00 o
  -5   5 -15      522.40      494.58    174.82 o
  -3   5 -15     5710.76     6264.99    302.48 o
  -1   5 -15     9680.98    10227.42    401.65 o
   1   5 -15      542.42      229.69    165.63 o
   3   5 -15      180.72       23.98    129.95 o
   5   5 -15     1032.51      906.63    161.40 o
   7   5 -15      963.24      671.03    192.58 o
   9   5 -15       61.76     -302.51    353.81 o
  -8   6 -15      650.92      546.01    294.47 o
  -6   6 -15     1552.97     2009.04    261.41 o
  -4   6 -15     5216.12     4856.91    277.49 o
  -2   6 -15      620.57      412.23    175.54 o
   0   6 -15     2508.36     2788.44    202.51 o
   2   6 -15     1049.22      792.36    129.47 o
   4   6 -15      188.96      343.17    139.24 o
   6   6 -15     1362.57     1440.19    186.96 o
   8   6 -15     1966.88     1704.13    251.28 o
  -7   7 -15      873.17      836.52    249.90 o
  -5   7 -15     1076.52     1456.60    242.19 o
  -3   7 -15     1820.22     1968.82    212.21 o
  -1   7 -15     3544.59     3551.98    248.26 o
   1   7 -15     1231.52     1039.43    162.42 o
   3   7 -15      971.82      691.25    142.35 o
   5   7 -15     2232.61     2118.01    193.09 o
   7   7 -15       56.97        4.12    201.82 o
  -6   8 -15      336.56      291.24    258.46 o
  -4   8 -15     1297.87     1657.15    198.49 o
  -2   8 -15     3235.80     2900.77    234.80 o
   0   8 -15       71.47      -43.52    241.45 o
   2   8 -15      202.84       40.22    150.98 o
   4   8 -15      623.88      551.08    149.41 o
   6   8 -15      224.01     -123.96    169.61 o
   8   8 -15       35.46     -257.92    257.92 o
  -7   9 -15      610.51      570.93    250.20 o
  -5   9 -15      977.28     1008.73    285.47 o
  -3   9 -15      235.63      215.75    197.92 o
  -1   9 -15     2703.30     3037.16    238.18 o
   1   9 -15     2621.71     3030.93    256.16 o
   3   9 -15     1573.10     1291.54    185.37 o
   5   9 -15     1058.00      788.29    208.70 o
   7   9 -15      817.70      492.06    216.14 o
  -6  10 -15     1858.44     2176.54    270.72 o
  -4  10 -15      500.00      306.59    167.94 o
  -2  10 -15     3548.43     3762.73    257.12 o
   0  10 -15     8426.27     8391.75    378.82 o
   2  10 -15     1906.35     2067.14    199.97 o
   4  10 -15     1970.73     1862.88    177.96 o
   6  10 -15     1250.65     1031.12    218.35 o
   8  10 -15     1793.34     1295.34    371.43 o
  -7  11 -15      901.94     1015.33    260.21 o
  -5  11 -15      739.04      602.80    230.10 o
  -3  11 -15      529.09      869.97    189.70 o
  -1  11 -15      258.58      234.78    184.92 o
   1  11 -15     3994.38     4361.36    285.35 o
   3  11 -15      489.80      707.44    232.73 o
   5  11 -15      911.11      707.72    169.34 o
   7  11 -15      271.33      325.06    217.00 o
  -6  12 -15      255.29        5.26    233.85 o
  -4  12 -15       31.88      -92.97    204.86 o
  -2  12 -15      249.91      143.11    219.75 o
   0  12 -15      552.54      323.01    174.66 o
   2  12 -15      953.19      818.69    184.63 o
   4  12 -15       80.77     -188.43    188.43 o
   6  12 -15       17.28       17.24    191.16 o
   8  12 -15      171.09      489.38    330.32 o
  -5  13 -15      374.00      492.65    235.02 o
  -3  13 -15      273.55      489.34    176.08 o
  -1  13 -15     1419.15     1475.33    220.68 o
   1  13 -15      674.58      755.14    218.56 o
   3  13 -15      633.96      282.63    179.49 o
   5  13 -15      994.37      999.34    284.40 o
   7  13 -15     1648.70     1823.15    421.53 o
  -6  14 -15       26.19      153.97    243.66 o
  -4  14 -15      980.72      973.88    240.88 o
  -2  14 -15      790.49     1000.06    247.83 o
   0  14 -15     1090.40      895.60    200.18 o
   2  14 -15     1548.88     1430.89    366.36 o
   4  14 -15      486.23       91.17    192.71 o
   6  14 -15     1502.35     1504.61    317.35 o
  -5  15 -15      316.00      698.66    241.94 o
  -3  15 -15      533.50      516.79    420.47 o
  -1  15 -15        8.78     -147.33    192.22 o
   1  15 -15     1242.36     1417.24    225.25 o
   3  15 -15      705.68      443.10    189.14 o
   5  15 -15      399.51      433.38    281.45 o
   7  15 -15      256.88      336.20    383.94 o
  -6  16 -15      565.78      471.08    260.36 o
  -4  16 -15      110.18      296.18    226.82 o
  -2  16 -15     1119.76      786.60    281.63 o
   0  16 -15      700.63      624.77    242.93 o
   2  16 -15      402.42     -132.24    277.34 o
   4  16 -15      231.12      420.91    225.68 o
   6  16 -15      191.16      251.08    365.05 o
  -5  17 -15      103.80      266.55    268.26 o
  -3  17 -15      766.84      477.58    244.63 o
  -1  17 -15     1762.07     1404.10    276.44 o
   1  17 -15     1155.56     1504.01    281.61 o
   3  17 -15        7.11      141.41    230.01 o
   5  17 -15      999.23     1007.49    511.22 o
  -4  18 -15      500.64      -12.75    253.87 o
  -2  18 -15      644.09     1099.73    266.57 o
   0  18 -15     1647.04      822.57    265.35 o
   2  18 -15      878.64     1059.42    527.16 o
   4  18 -15      698.27      782.15    300.19 o
   6  18 -15      114.16     -372.74    384.04 o
  -3  19 -15      372.78      304.97    317.82 o
  -1  19 -15      675.38      806.16    269.12 o
   1  19 -15     1503.17     1171.53    356.14 o
   3  19 -15      843.55      821.92    338.64 o
   5  19 -15      313.58       11.52    385.92 o
  -4  20 -15     1529.92     1165.79    311.01 o
  -2  20 -15     1259.80     1413.53    335.52 o
   0  20 -15      757.19      589.02    286.12 o
   2  20 -15      108.32      412.11    281.63 o
   4  20 -15      549.67      234.48    370.42 o
  -3  21 -15     1599.95     1412.62    304.86 o
  -1  21 -15      336.68      467.10    270.19 o
   1  21 -15      745.93      433.78    435.18 o
   3  21 -15       70.03      573.76    381.43 o
  -2  22 -15     2520.77     2531.83    354.15 o
   0  22 -15     1090.32     1188.09    327.95 o
   2  22 -15      215.79      787.83    374.55 o
  -1  23 -15      335.30      153.46    305.02 o
   1  23 -15      484.98      113.09    528.69 o
  -8   0 -14      295.22      527.12    374.19 o
  -6   0 -14     3161.95     2961.02    313.04 o
  -4   0 -14    15480.01    16756.73    747.31 o
  -2   0 -14     3790.48     3647.15    232.64 o
   0   0 -14      223.31      361.73    107.65 o
   2   0 -14      670.34      513.21    167.13 o
   4   0 -14      889.63      976.00    197.37 o
   6   0 -14      508.75      274.55    374.65 o
   8   0 -14     2063.18     1761.77    299.50 o
  10   0 -14      293.75     -116.61    554.41 o
  -9   1 -14       13.50       92.27    443.59 o
  -7   1 -14       78.09      171.22    325.40 o
  -5   1 -14      113.19      109.07    209.38 o
  -3   1 -14     1254.22     1147.83    125.74 o
  -1   1 -14     4054.62     4145.43    138.90 o
   1   1 -14      525.46      791.24    111.06 o
   3   1 -14     1129.64     1039.84    144.96 o
   5   1 -14      362.92      259.05    130.17 o
   7   1 -14     1319.90     1395.65    182.77 o
   9   1 -14       72.69     -254.37    254.37 o
  -8   2 -14      503.26      107.09    476.47 o
  -6   2 -14      194.23        8.80    154.83 o
  -4   2 -14     3130.49     3443.41    265.23 o
  -2   2 -14     5002.85     4733.54    234.26 o
   0   2 -14      535.57      597.59     81.45 o
   2   2 -14     1540.13     1571.34    136.50 o
   4   2 -14      381.04      705.69    131.36 o
   6   2 -14      304.63      297.24    152.76 o
   8   2 -14      868.25      520.08    269.04 o
  -9   3 -14     1481.95     1547.01    343.94 o
  -7   3 -14      110.08      308.65    209.11 o
  -5   3 -14     3442.01     3535.50    230.65 o
  -3   3 -14      818.84      680.48    155.34 o
  -1   3 -14     2944.12     2953.22    141.70 o
   1   3 -14      353.75      288.58    101.12 o
   3   3 -14     3076.66     3240.99    176.90 o
   5   3 -14       27.15       71.24    138.82 o
   7   3 -14      121.56       84.42    163.74 o
   9   3 -14      131.41       -9.18    227.37 o
  -8   4 -14      808.56      597.39    358.09 o
  -6   4 -14      516.45      282.67    187.75 o
  -4   4 -14     3128.29     2969.49    317.06 o
  -2   4 -14     4720.69     4935.83    225.83 o
   0   4 -14     2724.80     2665.48    114.80 o
   2   4 -14      311.04      472.30    122.24 o
   4   4 -14     2480.91     2545.58    212.03 o
   6   4 -14     3837.87     3948.23    288.80 o
   8   4 -14      943.87      798.26    209.40 o
  -7   5 -14       25.74      187.90    266.14 o
  -5   5 -14     1652.87     1471.93    182.84 o
  -3   5 -14     1259.04     1251.36    191.78 o
  -1   5 -14     4000.67     3935.03    206.20 o
   1   5 -14      103.31      178.41    131.45 o
   3   5 -14     2401.12     2185.09    159.17 o
   5   5 -14     2337.68     2446.40    201.30 o
   7   5 -14      404.69      259.22    166.14 o
   9   5 -14     1318.44     1283.10    277.57 o
  -8   6 -14       42.43      220.98    263.36 o
  -6   6 -14      537.15      517.24    265.62 o
  -4   6 -14      283.24      266.56    148.06 o
  -2   6 -14     1994.24     1916.58    166.63 o
   0   6 -14      302.10      181.68    124.68 o
   2   6 -14      367.62      176.18    109.99 o
   4   6 -14      137.30       63.36    126.49 o
   6   6 -14     1187.57      849.33    196.91 o
   8   6 -14     1145.28      600.48    212.49 o
  -7   7 -14      231.77       73.84    199.51 o
  -5   7 -14      362.49      453.54    158.48 o
  -3   7 -14       81.66      274.91    154.62 o
  -1   7 -14     2273.52     2098.71    170.91 o
   1   7 -14       90.20      105.63     94.45 o
   3   7 -14      375.24      162.26    122.15 o
   5   7 -14     2411.24     2264.67    183.11 o
   7   7 -14     1195.31      845.12    194.98 o
   9   7 -14      544.01      473.50    261.63 o
  -8   8 -14     1394.41     1997.81    325.91 o
  -6   8 -14     1173.16     1371.77    260.91 o
  -4   8 -14     1588.54     1803.99    192.79 o
  -2   8 -14     3391.19     2987.71    190.85 o
   0   8 -14     2622.12     2688.37    194.61 o
   2   8 -14      770.96      858.38    210.06 o
   4   8 -14     1893.35     2207.16    175.98 o
   6   8 -14     6286.29     6552.26    364.49 o
   8   8 -14     2112.54     1651.28    267.49 o
  -7   9 -14      411.67      553.98    223.04 o
  -5   9 -14      906.81     1520.50    416.40 o
  -3   9 -14     2286.67     2576.62    310.99 o
  -1   9 -14     2271.38     2326.48    316.09 o
   1   9 -14      873.05      751.83    171.21 o
   3   9 -14      701.97      951.24    152.06 o
   5   9 -14     4102.97     3589.86    248.33 o
   7   9 -14     2730.51     2974.05    251.90 o
   9   9 -14      880.08      363.36    314.86 o
  -8  10 -14      178.72      -18.43    223.25 o
  -6  10 -14      195.17        0.20    297.03 o
  -4  10 -14      139.23      163.20    215.05 o
  -2  10 -14      521.71      757.67    280.43 o
   0  10 -14     1423.37     1148.69    178.71 o
   2  10 -14      318.26      134.18    113.76 o
   4  10 -14       39.59      -71.53    175.11 o
   6  10 -14       38.54     -146.17    176.33 o
   8  10 -14      514.83      529.35    222.11 o
  -7  11 -14      203.40      -65.52    437.39 o
  -5  11 -14     1376.63     1259.90    251.65 o
  -3  11 -14     2114.98     2433.11    212.81 o
  -1  11 -14     4747.19     4630.09    273.19 o
   1  11 -14     3432.45     3399.86    251.05 o
   3  11 -14      226.15      218.40    130.70 o
   5  11 -14     3066.40     2763.30    203.45 o
   7  11 -14     3773.36     3874.77    274.33 o
   9  11 -14     1334.20     1728.95    530.36 o
  -6  12 -14      424.15      634.03    211.63 o
  -4  12 -14     3449.17     3817.32    246.58 o
  -2  12 -14     3464.58     3834.01    251.54 o
   0  12 -14     2614.03     2917.77    240.21 o
   2  12 -14     1077.57      905.52    267.20 o
   4  12 -14     2043.63     2423.05    189.07 o
   6  12 -14     4465.26     4856.33    287.43 o
   8  12 -14     1578.40      790.40    306.45 o
  -7  13 -14      964.77     1584.12    386.68 o
  -5  13 -14       44.83     -154.21    210.26 o
  -3  13 -14     1407.70     1326.55    188.93 o
  -1  13 -14     2268.98     2403.73    224.16 o
   1  13 -14     2393.96     2172.48    226.59 o
   3  13 -14      347.97       59.68    165.24 o
   5  13 -14     2195.73     2052.65    196.81 o
   7  13 -14       22.96       55.98    222.41 o
  -6  14 -14      215.97      255.33    375.03 o
  -4  14 -14        9.96     -146.40    269.74 o
  -2  14 -14     1404.20     1478.86    274.84 o
   0  14 -14     4670.18     4471.15    316.73 o
   2  14 -14       44.84      107.06    174.87 o
   4  14 -14      190.95      250.38    174.71 o
   6  14 -14      260.04       71.97    224.70 o
   8  14 -14      996.24      905.19    335.38 o
  -7  15 -14       87.92     -365.79    365.79 o
  -5  15 -14     1304.75      997.12    236.88 o
  -3  15 -14     2838.55     2824.22    426.21 o
  -1  15 -14     2722.81     2608.84    238.33 o
   1  15 -14      583.27      646.17    185.59 o
   3  15 -14     1622.55     1329.05    222.32 o
   5  15 -14     1087.35     1634.55    291.83 o
   7  15 -14     2285.00     2032.67    321.59 o
  -6  16 -14     1306.48      784.74    473.92 o
  -4  16 -14      603.66      277.90    218.22 o
  -2  16 -14     2103.35     2287.27    266.41 o
   0  16 -14     3513.22     3546.58    312.34 o
   2  16 -14      156.13      344.32    224.33 o
   4  16 -14      743.81      351.18    240.85 o
   6  16 -14     1432.93     1616.90    325.07 o
  -5  17 -14       68.62       13.78    216.19 o
  -3  17 -14      732.81      645.79    224.53 o
  -1  17 -14      149.21       32.40    214.36 o
   1  17 -14     1260.42     1683.57    264.73 o
   3  17 -14     1131.61      861.48    339.41 o
   5  17 -14       47.57       13.43    252.26 o
   7  17 -14      782.96      200.52    369.85 o
  -6  18 -14       23.78     -212.18    381.64 o
  -4  18 -14     1125.87      675.93    463.12 o
  -2  18 -14      511.77       45.87    217.57 o
   0  18 -14     2178.42     2331.04    378.87 o
   2  18 -14      204.20       59.82    240.31 o
   4  18 -14      291.79       14.06    269.31 o
   6  18 -14      670.47      811.53    370.78 o
  -5  19 -14       76.84     -236.24    236.24 o
  -3  19 -14     1593.85     1569.22    269.44 o
  -1  19 -14     1017.42     1167.38    310.89 o
   1  19 -14      909.28      370.16    278.59 o
   3  19 -14      325.99      198.45    252.38 o
   5  19 -14     1154.42      602.26    402.56 o
  -4  20 -14     1090.72      510.03    241.24 o
  -2  20 -14      816.50      948.82    499.44 o
   0  20 -14      867.69     1170.57    270.78 o
   2  20 -14      858.61      289.27    372.06 o
   4  20 -14      174.91      374.04    274.17 o
   6  20 -14      171.45      262.45    668.18 o
  -3  21 -14     1041.12      747.46    268.64 o
  -1  21 -14      714.05      502.12    287.89 o
   1  21 -14      762.21      705.43    284.40 o
   3  21 -14      423.10      157.17    329.15 o
   5  21 -14      260.91      601.71    390.61 o
  -4  22 -14     1658.07     1442.46    288.96 o
  -2  22 -14      287.63      660.04    261.08 o
   0  22 -14      368.03      346.31    268.84 o
   2  22 -14      108.24     -253.17    321.79 o
   4  22 -14      792.51     1068.21    404.11 o
  -3  23 -14     1894.76     1351.88    303.66 o
  -1  23 -14      993.46     1073.57    294.76 o
   1  23 -14      669.22      860.57    473.21 o
   3  23 -14       22.38      160.45    691.44 o
  -2  24 -14      187.61      259.89    285.99 o
   0  24 -14      834.07      375.04    383.77 o
   2  24 -14      333.49      677.34    366.67 o
   1  25 -14      290.49      337.38    358.85 o
  -9   1 -13       28.89       68.90    291.56 o
  -7   1 -13       16.34     -137.03    178.89 o
  -5   1 -13     2511.12     2627.03    197.02 o
  -3   1 -13     1664.04     1634.33    150.55 o
  -1   1 -13      717.57      771.05     76.51 o
   1   1 -13     2539.83     2485.96    142.53 o
   3   1 -13     1632.35     1559.40    138.37 o
   5   1 -13      440.91      409.89    127.22 o
   7   1 -13     1632.01     1580.07    176.25 o
   9   1 -13      668.74      328.89    231.10 o
  -8   2 -13      549.29      279.69    237.17 o
  -6   2 -13     2382.55     2593.89    200.15 o
  -4   2 -13     1316.62     1468.70    192.82 o
  -2   2 -13     1509.76     1545.75     90.44 o
   0   2 -13      304.59      294.97     86.90 o
   2   2 -13      170.38      121.23     96.44 o
   4   2 -13      808.30      832.54    126.44 o
   6   2 -13      920.12      990.71    151.19 o
   8   2 -13      705.71      744.37    176.02 o
  10   2 -13      136.76       33.28    367.81 o
  -9   3 -13      574.35      416.70    279.56 o
  -7   3 -13      232.22      134.51    171.26 o
  -5   3 -13     2150.72     2016.16    184.10 o
  -3   3 -13      697.43      986.02    128.06 o
  -1   3 -13     2133.39     2161.42    103.40 o
   1   3 -13     1860.63     2026.35    129.85 o
   3   3 -13     7109.11     7171.35    274.04 o
   5   3 -13      256.61        6.06    126.13 o
   7   3 -13      238.96       -1.82    150.76 o
   9   3 -13      481.19      669.32    224.50 o
  -8   4 -13       36.99       -2.83    245.64 o
  -6   4 -13      944.57      949.65    236.89 o
  -4   4 -13      447.95      540.62    125.72 o
  -2   4 -13       70.52       14.47    109.51 o
   0   4 -13     3427.07     3266.60    148.81 o
   2   4 -13     5211.07     5652.77    209.83 o
   4   4 -13      882.77      675.84    120.68 o
   6   4 -13      104.12      156.29    154.03 o
   8   4 -13     1651.46     1928.40    225.02 o
  10   4 -13      229.78     -385.89    385.89 o
  -9   5 -13       55.24      111.37    300.76 o
  -7   5 -13      603.01      733.46    198.88 o
  -5   5 -13      900.53      944.20    157.09 o
  -3   5 -13      744.25      360.34    162.65 o
  -1   5 -13        5.96      127.91    113.88 o
   1   5 -13      851.60      788.64    103.33 o
   3   5 -13     2318.63     2232.21    152.46 o
   5   5 -13      909.21     1020.73    143.08 o
   7   5 -13      274.63      335.01    153.83 o
   9   5 -13      516.67      710.10    249.18 o
  -8   6 -13      430.76      506.43    244.87 o
  -6   6 -13     1657.50     1804.66    220.48 o
  -4   6 -13     3130.08     3458.91    194.23 o
  -2   6 -13    11411.13    11969.48    366.45 o
   0   6 -13      820.78      850.13    140.94 o
   2   6 -13      545.21      640.66    122.10 o
   4   6 -13     5807.46     6731.21    251.21 o
   6   6 -13     4653.87     4516.27    232.82 o
   8   6 -13      694.48      330.15    186.63 o
  10   6 -13      238.24     -117.99    519.27 o
  -9   7 -13      151.94      377.22    270.53 o
  -7   7 -13     1755.94     1925.02    458.40 o
  -5   7 -13     1265.93     1314.03    201.61 o
  -3   7 -13      875.15     1163.95    142.47 o
  -1   7 -13     7677.16     7832.25    281.05 o
   1   7 -13    10714.91    10820.68    331.38 o
   3   7 -13     1404.07     1165.71    129.95 o
   5   7 -13     2130.58     2108.48    167.87 o
   7   7 -13     3272.99     3332.58    228.65 o
   9   7 -13      670.00      718.53    230.54 o
  -8   8 -13      885.97      957.88    216.59 o
  -6   8 -13      236.98      -37.96    207.01 o
  -4   8 -13       69.90      -78.70    149.44 o
  -2   8 -13      210.09       97.75    119.13 o
   0   8 -13       76.93       62.90    118.04 o
   2   8 -13      375.78      317.24    129.28 o
   4   8 -13     1080.04      867.98    135.64 o
   6   8 -13      118.73      -21.60    138.71 o
   8   8 -13        0.59      322.01    202.73 o
  10   8 -13     1923.92     2231.97    626.46 o
  -7   9 -13       51.42     -189.13    189.13 o
  -5   9 -13     3245.07     3508.28    222.37 o
  -3   9 -13     5641.34     6032.35    249.99 o
  -1   9 -13     6384.48     6608.12    295.73 o
   1   9 -13      183.70      299.86     99.36 o
   3   9 -13     6007.74     5977.87    234.09 o
   5   9 -13     2595.03     2807.75    188.62 o
   7   9 -13     2226.82     2307.86    225.77 o
   9   9 -13       67.21       20.48    290.42 o
  -8  10 -13     1070.39     1026.33    255.05 o
  -6  10 -13     2051.05     2186.20    232.32 o
  -4  10 -13     3317.15     3286.94    216.52 o
  -2  10 -13     2487.79     2757.07    268.06 o
   0  10 -13    13314.53    13908.24    471.02 o
   2  10 -13     1537.09     1702.19    148.84 o
   4  10 -13     4217.05     4566.16    215.50 o
   6  10 -13     4084.01     4214.65    232.70 o
   8  10 -13     2621.31     2449.09    280.19 o
  -7  11 -13     1558.07     1639.59    289.42 o
  -5  11 -13      970.81     1180.47    255.80 o
  -3  11 -13     1342.86     1311.17    172.12 o
  -1  11 -13     2980.88     2949.53    218.58 o
   1  11 -13      469.69      454.00    107.96 o
   3  11 -13      928.66     1201.17    152.26 o
   5  11 -13     4401.89     4289.27    240.51 o
   7  11 -13      771.70      866.90    224.76 o
   9  11 -13      526.48      356.50    292.14 o
  -8  12 -13      165.67      365.39    407.37 o
  -6  12 -13       41.29      251.74    207.47 o
  -4  12 -13        7.28     -174.73    232.89 o
  -2  12 -13     3158.97     3274.72    225.19 o
   0  12 -13      930.41      641.56    155.38 o
   2  12 -13      555.91      530.96    129.64 o
   4  12 -13     1683.33     1712.54    166.47 o
   6  12 -13     1860.88     1488.38    204.34 o
   8  12 -13        8.46       32.66    232.88 o
  -7  13 -13      839.18      449.59    204.90 o
  -5  13 -13     1731.89     1891.48    259.07 o
  -3  13 -13     3252.23     3509.86    245.81 o
  -1  13 -13     2228.72     2102.94    198.16 o
   1  13 -13     2441.81     3060.60    245.37 o
   3  13 -13     3390.62     3762.71    199.06 o
   5  13 -13     2405.63     2432.17    194.00 o
   7  13 -13     2901.66     2590.11    299.52 o
   9  13 -13     1025.49      681.61    404.67 o
  -8  14 -13      913.67      485.76    801.38 o
  -6  14 -13      980.87     1441.98    316.78 o
  -4  14 -13     2746.48     2913.83    263.50 o
  -2  14 -13     1614.20     1706.47    199.82 o
   0  14 -13     1837.16     1956.12    204.24 o
   2  14 -13      572.72      506.98    140.14 o
   4  14 -13     1999.02     2063.23    178.80 o
   6  14 -13     3217.45     3331.84    281.38 o
   8  14 -13      703.25      844.16    470.87 o
  -7  15 -13      262.08      550.18    346.81 o
  -5  15 -13       90.19      -54.78    189.05 o
  -3  15 -13      608.98      445.11    202.69 o
  -1  15 -13      207.39      560.08    168.28 o
   1  15 -13     1232.85     1148.58    187.54 o
   3  15 -13      661.68      478.59    169.36 o
   5  15 -13      413.57      316.60    168.90 o
   7  15 -13        7.03     -221.36    223.82 o
  -6  16 -13      115.30     -180.19    379.40 o
  -4  16 -13     1042.20      753.42    222.47 o
  -2  16 -13      318.29      233.09    226.08 o
   0  16 -13      264.66      382.95    204.72 o
   2  16 -13     1165.32     1279.46    246.52 o
   4  16 -13     2034.79     1682.02    193.21 o
   6  16 -13     2420.84     2455.44    262.91 o
   8  16 -13      211.89     -197.24    306.82 o
  -7  17 -13      128.97     -208.69    362.97 o
  -5  17 -13      539.89      388.27    205.16 o
  -3  17 -13     1198.61      847.49    215.51 o
  -1  17 -13      788.49      819.15    250.65 o
   1  17 -13      763.25      399.67    252.42 o
   3  17 -13     1440.05     1637.51    256.76 o
   5  17 -13      991.09     1416.92    231.06 o
   7  17 -13     2127.81     2055.50    328.23 o
  -6  18 -13      850.63     1236.13    255.81 o
  -4  18 -13      333.56      134.42    214.85 o
  -2  18 -13     2519.85     2349.47    427.77 o
   0  18 -13      578.23      438.95    217.86 o
   2  18 -13     1203.10      637.39    308.02 o
   4  18 -13     1000.23      698.18    265.08 o
   6  18 -13      134.89      360.23    232.87 o
  -5  19 -13      420.53       59.69    352.65 o
  -3  19 -13      451.11      656.31    335.71 o
  -1  19 -13      126.53      189.60    206.23 o
   1  19 -13      620.66      652.89    233.25 o
   3  19 -13      251.34      248.12    243.92 o
   5  19 -13        3.83      136.63    282.73 o
   7  19 -13      262.48     -131.78    368.57 o
  -6  20 -13       46.67     -133.84    520.94 o
  -4  20 -13      134.80      479.91    234.80 o
  -2  20 -13      125.35      645.87    323.17 o
   0  20 -13     1392.37      766.20    240.08 o
   2  20 -13      158.92      704.79    248.85 o
   4  20 -13       23.30      167.08    263.83 o
   6  20 -13      538.40      843.08    374.82 o
  -5  21 -13      101.76      154.16    221.35 o
  -3  21 -13     2800.53     2791.94    313.64 o
  -1  21 -13      384.90      510.26    242.27 o
   1  21 -13      285.14      -27.50    237.38 o
   3  21 -13      206.41      412.55    309.20 o
   5  21 -13     1023.61     1583.72    513.97 o
  -4  22 -13      164.44      316.16    261.19 o
  -2  22 -13      341.27      386.31    234.14 o
   0  22 -13       67.96      -17.75    239.00 o
   2  22 -13      487.92      499.94    257.99 o
   4  22 -13      179.66      241.82    308.52 o
   6  22 -13      572.56      -57.90    399.45 o
  -3  23 -13      390.69       87.81    251.87 o
  -1  23 -13      126.82     -147.79    250.23 o
   1  23 -13      736.50      850.45    271.39 o
   3  23 -13     1235.29     1185.35    365.54 o
   5  23 -13      182.81      340.21    719.42 o
  -4  24 -13     1753.61     2144.15    313.05 o
  -2  24 -13      384.97      212.28    265.50 o
   0  24 -13      367.01      680.17    274.27 o
   2  24 -13     1672.05     1808.79    383.03 o
   4  24 -13      843.45     1102.93    554.21 o
  -3  25 -13     1141.79     1308.37    353.13 o
  -1  25 -13       36.86     -272.24    272.24 o
   1  25 -13      106.77     -341.68    341.68 o
   3  25 -13      206.00      -33.62    353.01 o
  -2  26 -13     1079.21     1247.22    444.08 o
   0  26 -13      195.29       14.21    798.93 o
   2  26 -13      518.21     1001.95    400.09 o
  -8   0 -12      210.14      139.78    308.81 o
  -6   0 -12      408.96      140.63    182.77 o
  -4   0 -12     4594.24     4534.95    236.89 o
  -2   0 -12    18467.67    19021.54    615.53 o
   0   0 -12      626.66      554.80    121.82 o
   2   0 -12      706.62      805.71    174.93 o
   4   0 -12    12314.00    12788.16    494.13 o
   6   0 -12     4321.21     4800.54    313.02 o
   8   0 -12     1199.93     1563.41    252.05 o
  10   0 -12      215.43      346.63    353.87 o
  -9   1 -12        6.91      160.32    239.44 o
  -7   1 -12      143.73      305.52    143.21 o
  -5   1 -12     5683.41     6049.94    261.52 o
  -3   1 -12    11307.86    11592.07    325.05 o
  -1   1 -12     1111.06     1151.83     83.79 o
   1   1 -12      210.27      223.66    123.91 o
   3   1 -12     3140.27     3186.27    161.94 o
   5   1 -12     2760.69     2746.45    188.65 o
   7   1 -12      874.70      915.00    162.21 o
   9   1 -12       30.08      -21.44    191.75 o
  11   1 -12      387.74     -386.57    386.57 o
 -10   2 -12      353.98     -212.19    266.42 o
  -8   2 -12      207.41      173.57    207.37 o
  -6   2 -12      423.22      510.56    136.68 o
  -4   2 -12      474.56      344.94     79.72 o
  -2   2 -12     5827.90     5964.01    167.82 o
   0   2 -12      889.42      878.23     97.67 o
   2   2 -12      661.14      779.18    100.79 o
   4   2 -12      218.29      601.72    198.11 o
   6   2 -12       41.92       46.77    130.93 o
   8   2 -12      633.40      628.82    162.21 o
  10   2 -12      328.51       77.81    276.70 o
  -9   3 -12       46.74      -52.02    231.23 o
  -7   3 -12      369.39      133.48    171.03 o
  -5   3 -12      648.07      666.40    117.29 o
  -3   3 -12      622.73      644.92    111.07 o
  -1   3 -12     2685.45     2728.43    121.47 o
   1   3 -12      819.34      601.65    103.59 o
   3   3 -12      707.99      838.60    109.68 o
   5   3 -12     2063.52     2050.09    201.26 o
   7   3 -12     5676.20     5525.45    249.10 o
   9   3 -12      124.20     -131.29    193.51 o
  11   3 -12      198.82     -187.09    516.13 o
 -10   4 -12      615.54      257.11    265.25 o
  -8   4 -12      235.12      487.09    357.79 o
  -6   4 -12     4558.82     4830.59    231.71 o
  -4   4 -12     4846.31     5136.34    252.29 o
  -2   4 -12      465.59      516.27    107.47 o
   0   4 -12     1175.59     1116.68    114.48 o
   2   4 -12      980.59      999.01    109.08 o
   4   4 -12     3658.08     3948.74    188.55 o
   6   4 -12     2408.17     2363.34    184.26 o
   8   4 -12      853.87      967.75    170.29 o
  10   4 -12      444.46      674.12    332.51 o
  -9   5 -12     1199.21      827.79    418.95 o
  -7   5 -12     1305.41     1242.61    273.59 o
  -5   5 -12      651.41      805.46    126.10 o
  -3   5 -12     4331.23     4584.65    200.78 o
  -1   5 -12     2184.76     2294.95    173.57 o
   1   5 -12      657.15      652.21    100.28 o
   3   5 -12     2567.09     2572.10    151.99 o
   5   5 -12      585.71      826.16    146.58 o
   7   5 -12     2776.21     2476.49    192.13 o
   9   5 -12      302.33      352.77    195.71 o
 -10   6 -12      298.37     -152.54    404.81 o
  -8   6 -12      863.50      902.78    198.93 o
  -6   6 -12      603.55      806.07    132.89 o
  -4   6 -12      373.48      234.46    109.48 o
  -2   6 -12      133.13      230.71    107.15 o
   0   6 -12     2806.68     2575.14    249.84 o
   2   6 -12     1378.44     1323.53    120.00 o
   4   6 -12      713.15      736.62    122.91 o
   6   6 -12      910.22      607.48    140.98 o
   8   6 -12      432.09       24.36    175.07 o
  10   6 -12      177.01      249.20    395.29 o
  -9   7 -12       42.75       -9.07    223.88 o
  -7   7 -12      263.09       82.40    168.64 o
  -5   7 -12     2355.68     2322.92    162.12 o
  -3   7 -12     3794.84     3803.07    208.59 o
  -1   7 -12     1520.71     1615.56    141.34 o
   1   7 -12     1570.59     1517.93    124.90 o
   3   7 -12     2499.97     2743.51    158.48 o
   5   7 -12    10235.53    11664.09    347.00 o
   7   7 -12      836.77      605.77    160.91 o
   9   7 -12      386.43      285.56    225.35 o
  -8   8 -12     1196.92     1353.22    212.12 o
  -6   8 -12     2608.52     2535.40    227.18 o
  -4   8 -12     5644.00     5909.16    240.27 o
  -2   8 -12     5578.64     5698.30    231.78 o
   0   8 -12     1743.10     1720.82    148.79 o
   2   8 -12     4346.05     4726.08    191.33 o
   4   8 -12     9055.05     9787.40    304.17 o
   6   8 -12     5827.69     6114.18    255.16 o
   8   8 -12      314.83      246.23    200.76 o
  10   8 -12      744.67      528.09    676.62 o
  -9   9 -12      577.44      698.12    446.83 o
  -7   9 -12     2249.30     2280.95    233.60 o
  -5   9 -12      372.28      335.78    129.79 o
  -3   9 -12     7367.21     7100.94    262.96 o
  -1   9 -12     6653.83     7086.79    265.03 o
   1   9 -12     6479.98     6915.24    243.80 o
   3   9 -12     2939.22     2963.81    170.60 o
   5   9 -12     3316.12     3518.42    247.11 o
   7   9 -12     1494.05     1613.56    178.14 o
   9   9 -12      329.94      273.61    237.80 o
  -8  10 -12       95.77       16.42    177.24 o
  -6  10 -12      878.84      823.12    185.58 o
  -4  10 -12      744.62      755.77    135.67 o
  -2  10 -12     1744.80     1949.31    154.70 o
   0  10 -12      245.02      222.45    118.50 o
   2  10 -12      516.70      545.59    110.86 o
   4  10 -12      931.26      871.88    151.40 o
   6  10 -12     1379.83     1422.25    186.07 o
   8  10 -12      193.59      331.62    214.02 o
  10  10 -12      338.48     -150.33    373.47 o
  -9  11 -12      735.43      873.82    511.81 o
  -7  11 -12      342.57      -39.86    267.17 o
  -5  11 -12     3101.17     2935.21    191.76 o
  -3  11 -12     2776.08     2842.19    197.76 o
  -1  11 -12     1063.29     1019.34    154.46 o
   1  11 -12     5169.46     5385.90    250.82 o
   3  11 -12     7420.49     7773.34    266.12 o
   5  11 -12     2455.95     2531.10    180.13 o
   7  11 -12      884.06     1193.72    217.68 o
   9  11 -12      343.74      -13.41    261.90 o
  -8  12 -12     1851.32     1832.68    419.05 o
  -6  12 -12     1259.15     1536.65    408.84 o
  -4  12 -12     3363.70     3609.60    216.96 o
  -2  12 -12     6305.80     6178.70    283.22 o
   0  12 -12     1734.18     1877.50    177.75 o
   2  12 -12     1013.24      963.58    123.55 o
   4  12 -12     6310.78     6729.15    258.46 o
   6  12 -12      486.87      379.91    160.02 o
   8  12 -12      180.62      264.09    218.15 o
  10  12 -12     1016.34       27.48    594.07 o
  -9  13 -12      231.47      452.61    347.38 o
  -7  13 -12      200.21      269.39    181.48 o
  -5  13 -12       15.71      220.02    162.90 o
  -3  13 -12     1002.17      869.57    153.55 o
  -1  13 -12     2448.09     2541.88    199.61 o
   1  13 -12     3085.30     3355.72    234.15 o
   3  13 -12     1716.77     1481.05    203.04 o
   5  13 -12     1850.45     1967.61    192.63 o
   7  13 -12      731.14      694.40    230.15 o
   9  13 -12       88.14     -268.76    351.58 o
  -8  14 -12      725.41        4.94    361.13 o
  -6  14 -12      635.35      796.52    188.42 o
  -4  14 -12      219.30      162.10    176.64 o
  -2  14 -12      591.53      866.56    164.66 o
   0  14 -12    11690.98    12231.62    435.91 o
   2  14 -12     3247.01     3318.29    248.77 o
   4  14 -12      305.97      395.25    148.83 o
   6  14 -12      257.25      158.76    183.56 o
   8  14 -12      154.40       48.46    237.37 o
  -7  15 -12     1463.85     1741.10    359.60 o
  -5  15 -12     6088.03     6592.53    360.41 o
  -3  15 -12     1748.52     2197.51    237.28 o
  -1  15 -12     7713.94     8959.00    422.91 o
   1  15 -12      546.25      621.20    119.98 o
   3  15 -12     1990.70     1838.54    187.07 o
   5  15 -12      945.64     1203.68    178.49 o
   7  15 -12      523.56      270.58    226.07 o
   9  15 -12      412.81      124.84    319.02 o
  -8  16 -12      939.81      315.68    505.92 o
  -6  16 -12     1167.30     1530.30    218.74 o
  -4  16 -12     3941.95     4340.04    382.17 o
  -2  16 -12     1850.70     1649.86    229.95 o
   0  16 -12     1110.80      760.66    213.16 o
   2  16 -12     4604.89     4771.35    271.29 o
   4  16 -12     1569.47     1575.71    180.08 o
   6  16 -12      264.35      554.37    207.50 o
   8  16 -12      442.56      305.90    281.09 o
  -7  17 -12      130.81      356.01    331.04 o
  -5  17 -12     1091.09      907.21    257.74 o
  -3  17 -12       54.59      143.59    281.92 o
  -1  17 -12     2493.61     1942.59    247.34 o
   1  17 -12      195.91      203.25    195.88 o
   3  17 -12      121.97       22.57    150.81 o
   5  17 -12      549.75      487.90    229.96 o
   7  17 -12      734.99      733.90    252.14 o
  -6  18 -12      134.52     -160.02    402.02 o
  -4  18 -12      285.55       93.67    193.10 o
  -2  18 -12     1345.11     1634.01    240.41 o
   0  18 -12      486.50      572.99    271.10 o
   2  18 -12      262.40      310.16    203.38 o
   4  18 -12     1456.91     1247.92    186.71 o
   6  18 -12      299.22      285.55    257.86 o
   8  18 -12      165.26       74.69    304.36 o
  -7  19 -12     1089.42      757.32    397.07 o
  -5  19 -12      617.62      364.60    291.83 o
  -3  19 -12     2730.53     3091.20    326.43 o
  -1  19 -12      102.95      179.08    198.04 o
   1  19 -12     2306.32     2311.37    261.93 o
   3  19 -12     1026.35      734.81    231.79 o
   5  19 -12      402.48      514.09    210.02 o
   7  19 -12      847.12     1016.48    306.77 o
  -6  20 -12      248.06      707.83    397.06 o
  -4  20 -12      436.81      570.60    219.59 o
  -2  20 -12     2280.36     2532.19    368.49 o
   0  20 -12     1345.97      993.75    233.07 o
   2  20 -12      112.65      380.66    259.32 o
   4  20 -12      832.16      526.93    300.99 o
   6  20 -12     1177.25     1027.35    289.05 o
  -5  21 -12      196.69      215.72    209.42 o
  -3  21 -12     1430.60     1287.50    245.85 o
  -1  21 -12      116.13      257.42    219.70 o
   1  21 -12       14.78     -222.23    222.23 o
   3  21 -12      109.07      130.97    596.32 o
   5  21 -12       76.31     -165.29    279.50 o
   7  21 -12     1027.78      665.10    454.36 o
  -6  22 -12      483.95      203.02    683.69 o
  -4  22 -12      115.97      306.46    254.92 o
  -2  22 -12     2366.51     2257.25    274.66 o
   0  22 -12      293.21      430.42    246.93 o
   2  22 -12      115.78     -169.45    241.42 o
   4  22 -12     1439.11     1637.51    360.06 o
   6  22 -12       29.95      348.80    353.27 o
  -5  23 -12      619.97     1002.70    527.22 o
  -3  23 -12       13.41     -223.80    223.80 o
  -1  23 -12     1538.83     1785.56    362.82 o
   1  23 -12      105.62      259.10    231.73 o
   3  23 -12      435.07       11.91    399.02 o
   5  23 -12     1327.73      709.75    393.82 o
  -4  24 -12       63.86      253.72    261.56 o
  -2  24 -12     1012.73      999.89    259.33 o
   0  24 -12      287.67      140.39    246.34 o
   2  24 -12      577.26      303.85    321.47 o
   4  24 -12      497.44      495.91    318.16 o
  -3  25 -12      496.82       15.68    251.65 o
  -1  25 -12     2027.45     1522.43    375.31 o
   1  25 -12     2320.11     2342.81    372.59 o
   3  25 -12     1450.59      941.96    375.70 o
   5  25 -12      367.10      309.98    406.29 o
  -2  26 -12     1299.52      614.94    630.58 o
   0  26 -12     1390.25      846.17    288.59 o
   2  26 -12      487.58      426.48    374.19 o
   4  26 -12      123.63      668.28    611.54 o
  -1  27 -12     1413.85      486.21    291.76 o
   1  27 -12      186.11      260.79    342.10 o
   3  27 -12      738.50      581.43    513.87 o
   0  28 -12      203.74      138.72    335.28 o
  -9   1 -11        8.85       74.74    210.13 o
  -7   1 -11     1427.52     1767.33    158.46 o
  -5   1 -11     1303.64     1732.68    102.14 o
  -3   1 -11      400.95      517.00     76.44 o
  -1   1 -11      853.54      870.69     74.91 o
   1   1 -11     2776.24     2658.64    131.95 o
   3   1 -11     5923.64     6290.81    218.54 o
   5   1 -11      816.59      759.45    129.94 o
   7   1 -11     1754.09     1744.30    160.64 o
   9   1 -11      411.60      238.74    180.04 o
  11   1 -11      440.13      449.30    374.68 o
 -10   2 -11      509.05      793.04    372.81 o
  -8   2 -11     1099.51     1100.33    231.22 o
  -6   2 -11     1019.06     1088.92    122.78 o
  -4   2 -11     3236.63     3204.58    132.97 o
  -2   2 -11     3288.35     3185.34    113.22 o
   0   2 -11     2665.15     2680.94    176.81 o
   2   2 -11    14539.21    14562.54    362.37 o
   4   2 -11     3694.73     3860.61    174.74 o
   6   2 -11     6132.11     6065.96    239.29 o
   8   2 -11     2122.50     1865.68    180.74 o
  10   2 -11     1267.65     1784.21    264.19 o
  -9   3 -11     1073.55     1431.94    256.21 o
  -7   3 -11     1856.05     1949.24    156.70 o
  -5   3 -11     1440.07     1506.05    103.78 o
  -3   3 -11     1375.79     1237.57    116.17 o
  -1   3 -11      961.35      917.80     67.58 o
   1   3 -11     5071.06     5292.06    182.19 o
   3   3 -11     1184.16     1241.96    116.37 o
   5   3 -11      450.38      576.00    114.59 o
   7   3 -11      497.11      419.81    135.11 o
   9   3 -11      331.04      522.84    283.93 o
  11   3 -11      352.06      660.81    480.20 o
 -10   4 -11      308.08      593.27    261.76 o
  -8   4 -11      236.08      207.70    153.34 o
  -6   4 -11      903.71      821.80    129.61 o
  -4   4 -11      669.55      464.17    107.15 o
  -2   4 -11      418.05      631.11    138.55 o
   0   4 -11      540.79      288.95     82.80 o
   2   4 -11     3610.80     3746.87    158.45 o
   4   4 -11       54.13      153.95    109.01 o
   6   4 -11     3156.71     3344.28    186.61 o
   8   4 -11       18.70       79.19    144.73 o
  10   4 -11      457.57      795.14    243.76 o
  -9   5 -11      246.62      137.47    211.58 o
  -7   5 -11      333.97      434.45    175.79 o
  -5   5 -11      449.70      521.39    110.37 o
  -3   5 -11     1808.58     1913.75    135.87 o
  -1   5 -11      195.41      224.55     90.68 o
   1   5 -11     5356.88     5369.52    200.84 o
   3   5 -11     3530.21     3336.60    161.42 o
   5   5 -11     3124.99     3091.15    173.08 o
   7   5 -11       17.31      -57.58    133.19 o
   9   5 -11       33.19      303.04    260.58 o
  11   5 -11      945.27      947.64    553.03 o
 -10   6 -11      366.35      132.25    225.71 o
  -8   6 -11     2104.74     2286.37    218.23 o
  -6   6 -11     2852.70     2709.45    176.76 o
  -4   6 -11     7795.40     8109.31    265.05 o
  -2   6 -11      275.49      337.38    111.64 o
   0   6 -11     7827.13     7685.53    317.24 o
   2   6 -11     4836.65     5003.46    188.73 o
   4   6 -11     2176.42     2077.04    144.40 o
   6   6 -11     5152.30     4598.84    212.31 o
   8   6 -11      359.01      357.46    164.07 o
  10   6 -11      576.55      588.09    278.66 o
  -9   7 -11      232.25       87.64    210.06 o
  -7   7 -11     5263.36     5494.46    300.26 o
  -5   7 -11     2313.16     2304.62    149.49 o
  -3   7 -11     8530.17     8587.27    275.17 o
  -1   7 -11      651.16      794.60    113.54 o
   1   7 -11     5046.41     5060.62    197.15 o
   3   7 -11    10514.06    11124.74    309.48 o
   5   7 -11     4351.58     4480.59    203.67 o
   7   7 -11      802.80      888.01    149.61 o
   9   7 -11      325.99       94.65    206.98 o
 -10   8 -11      852.28      493.94    457.62 o
  -8   8 -11      556.18      386.20    168.30 o
  -6   8 -11      993.31      971.94    132.22 o
  -4   8 -11       72.74       28.94     94.54 o
  -2   8 -11     7823.59     8339.17    277.10 o
   0   8 -11     2981.75     3081.37    171.07 o
   2   8 -11     1928.01     1716.31    139.43 o
   4   8 -11      947.10      877.24    123.33 o
   6   8 -11      103.13       41.48    117.64 o
   8   8 -11      796.22      673.17    173.70 o
  10   8 -11        6.14       81.14    281.15 o
  -9   9 -11      448.86      635.16    287.76 o
  -7   9 -11     2267.08     2258.70    312.44 o
  -5   9 -11     8777.47     9088.16    325.29 o
  -3   9 -11       64.91      142.60    106.06 o
  -1   9 -11     5069.32     5044.40    213.57 o
   1   9 -11     4648.51     4657.44    192.35 o
   3   9 -11     1020.62      811.51    117.03 o
   5   9 -11     3973.85     3901.84    194.32 o
   7   9 -11      513.40      550.82    144.02 o
   9   9 -11      186.14      135.12    246.13 o
 -10  10 -11      135.30     -488.05    488.05 o
  -8  10 -11     3891.87     3599.05    250.36 o
  -6  10 -11     8303.85     8781.24    390.82 o
  -4  10 -11    11310.42    11613.69    400.07 o
  -2  10 -11     1355.23     1719.35    146.38 o
   0  10 -11       29.22      105.89    103.18 o
   2  10 -11    14767.23    15451.48    421.65 o
   4  10 -11     2612.63     2912.72    167.64 o
   6  10 -11     2943.71     3027.02    188.01 o
   8  10 -11      896.21      895.53    301.65 o
  10  10 -11     1435.56     1200.47    313.77 o
  -9  11 -11      186.35      337.96    284.24 o
  -7  11 -11     2588.54     2652.80    241.34 o
  -5  11 -11     4878.09     4775.74    228.01 o
  -3  11 -11      477.78      416.67    125.91 o
  -1  11 -11     8249.12     8708.44    296.50 o
   1  11 -11     6996.90     7085.42    245.29 o
   3  11 -11     1957.26     1930.08    156.28 o
   5  11 -11      538.77      276.12    120.67 o
   7  11 -11       83.48     -109.10    287.63 o
   9  11 -11      322.92      149.18    229.55 o
  -8  12 -11      502.45      956.67    455.27 o
  -6  12 -11      418.99      309.01    159.80 o
  -4  12 -11     1086.43     1201.47    143.25 o
  -2  12 -11      468.01      317.54    120.53 o
   0  12 -11     1386.12     1432.75    292.17 o
   2  12 -11      145.34      145.28    106.04 o
   4  12 -11     3013.82     3090.62    178.72 o
   6  12 -11     2558.72     2836.25    207.99 o
   8  12 -11      320.63      630.52    203.86 o
  10  12 -11      410.82     -472.54    565.40 o
  -9  13 -11     1074.38     1093.52    344.21 o
  -7  13 -11     1890.72     2270.01    207.65 o
  -5  13 -11     2855.55     2261.93    315.22 o
  -3  13 -11     7038.04     7129.37    297.39 o
  -1  13 -11      412.87      405.02    177.87 o
   1  13 -11     6745.85     7333.84    249.48 o
   3  13 -11     5850.05     6225.82    252.60 o
   5  13 -11     1364.22     1292.90    166.98 o
   7  13 -11      337.92      136.66    177.47 o
   9  13 -11     1603.69     2406.27    393.30 o
  -8  14 -11     1062.90     1122.69    324.13 o
  -6  14 -11     1015.83      981.78    204.57 o
  -4  14 -11     6311.07     7173.93    507.66 o
  -2  14 -11     1164.45     1337.75    211.10 o
   0  14 -11     1099.77     1018.95    202.96 o
   2  14 -11     3982.45     3799.34    206.68 o
   4  14 -11     3754.84     4236.54    227.32 o
   6  14 -11     2892.82     2999.17    255.00 o
   8  14 -11      539.69      295.23    255.88 o
  10  14 -11      710.08      350.24    561.67 o
  -9  15 -11      612.69      157.81    338.77 o
  -7  15 -11      177.98      338.62    155.92 o
  -5  15 -11      132.60       56.39    158.11 o
  -3  15 -11      987.50      981.73    195.43 o
  -1  15 -11      899.97     1141.83    248.06 o
   1  15 -11      417.59      725.78    173.92 o
   3  15 -11     3393.18     3655.26    244.11 o
   5  15 -11     1884.48     1906.69    189.86 o
   7  15 -11      858.76      856.35    214.65 o
   9  15 -11      305.07      136.16    279.54 o
  -8  16 -11     3209.38     3226.40    424.23 o
  -6  16 -11      198.87      220.15    151.99 o
  -4  16 -11      666.11      663.60    175.63 o
  -2  16 -11     2530.04     2518.35    238.54 o
   0  16 -11      452.72      305.42    173.73 o
   2  16 -11      834.04      692.18    142.61 o
   4  16 -11      555.28      583.91    148.74 o
   6  16 -11      469.65      305.06    184.79 o
   8  16 -11      361.74      250.07    259.80 o
  -7  17 -11     1417.33      714.49    370.26 o
  -5  17 -11     3240.69     3484.62    273.18 o
  -3  17 -11     1691.52     1868.41    224.34 o
  -1  17 -11      165.98      -44.98    165.58 o
   1  17 -11     1799.21     1779.41    156.79 o
   3  17 -11     3716.22     3837.22    239.22 o
   5  17 -11     5377.83     6002.44    322.72 o
   7  17 -11      283.01       42.20    214.61 o
   9  17 -11      330.88      570.34    393.11 o
  -8  18 -11     1665.23      962.76    570.70 o
  -6  18 -11     2280.12     2185.75    220.67 o
  -4  18 -11      571.00      146.21    302.53 o
  -2  18 -11      163.05      282.77    484.22 o
   0  18 -11     2836.08     2989.51    272.66 o
   2  18 -11     3419.29     3553.88    222.98 o
   4  18 -11     2363.93     2552.04    220.38 o
   6  18 -11     1334.87     1838.34    239.09 o
   8  18 -11     1481.22     1729.44    419.99 o
  -7  19 -11      317.97      230.82    497.38 o
  -5  19 -11      772.68      654.54    221.28 o
  -3  19 -11       30.24     -143.89    184.28 o
  -1  19 -11     1202.23     1232.49    262.83 o
   1  19 -11      922.33      926.57    215.53 o
   3  19 -11      168.11      212.88    162.68 o
   5  19 -11     1959.60     2273.70    247.98 o
   7  19 -11      602.44      284.95    269.98 o
  -6  20 -11      189.91      389.20    325.43 o
  -4  20 -11      846.06      865.60    204.28 o
  -2  20 -11      490.66      233.14    222.37 o
   0  20 -11      876.41      669.17    215.88 o
   2  20 -11     2765.92     2590.79    209.28 o
   4  20 -11     4184.83     4190.78    412.13 o
   6  20 -11      674.19      884.04    234.75 o
   8  20 -11      265.06      359.49    306.28 o
  -7  21 -11     1070.19     1089.94    414.83 o
  -5  21 -11      857.57      467.72    335.22 o
  -3  21 -11       14.03      143.34    182.36 o
  -1  21 -11      433.10      397.95    198.68 o
   1  21 -11     1089.50      912.01    227.95 o
   3  21 -11      276.70      279.13    176.29 o
   5  21 -11     1945.13     1802.78    321.08 o
   7  21 -11      507.32       72.73    448.69 o
  -6  22 -11       46.47      281.92    571.39 o
  -4  22 -11      911.22      917.66    380.12 o
  -2  22 -11      841.90      419.90    206.71 o
   0  22 -11     1337.60     1386.26    437.79 o
   2  22 -11     1362.09     1427.83    255.67 o
   4  22 -11     2623.37     2549.71    289.70 o
   6  22 -11     1087.69     1207.22    298.95 o
  -5  23 -11      396.05      366.56    352.59 o
  -3  23 -11     1273.61     1146.79    245.50 o
  -1  23 -11     1460.21     1458.12    254.01 o
   1  23 -11     3018.36     2713.54    291.05 o
   3  23 -11      323.25      668.51    586.21 o
   5  23 -11      526.49      298.10    331.05 o
   7  23 -11     1296.24     1789.35    342.08 o
  -6  24 -11      734.90     1086.30    432.41 o
  -4  24 -11      472.77      491.60    217.14 o
  -2  24 -11      241.29      146.81    211.25 o
   0  24 -11     1033.26     1190.94    304.61 o
   2  24 -11      108.96       73.46    279.55 o
   4  24 -11      389.47     -314.14    314.14 o
   6  24 -11      225.45      463.30    387.68 o
  -5  25 -11      540.34      203.36    417.56 o
  -3  25 -11     2530.67     2553.11    448.52 o
  -1  25 -11      853.44     1062.91    257.33 o
   1  25 -11      291.87      471.11    526.73 o
   3  25 -11      994.66     1239.88    354.34 o
   5  25 -11     3042.49     3078.37    761.82 o
  -4  26 -11      314.14      -42.69    420.93 o
  -2  26 -11     3934.86     4268.44    508.12 o
   0  26 -11     1501.31     2312.27    361.15 o
   2  26 -11      952.92      755.03    332.67 o
   4  26 -11       35.38        8.44    467.83 o
  -3  27 -11     2329.69     2365.94    304.94 o
  -1  27 -11      158.19      394.85    496.24 o
   1  27 -11       60.90      255.19    313.36 o
   3  27 -11      652.50      429.02    346.95 o
  -2  28 -11      156.10     -275.08    275.08 o
   0  28 -11        0.55      173.43    320.86 o
   2  28 -11      379.45      357.47    356.07 o
  -1  29 -11      620.76      777.84    514.65 o
   1  29 -11      764.73      606.04    468.03 o
 -10   0 -10      389.57      303.90    304.69 o
  -8   0 -10      343.87      712.45    280.74 o
  -6   0 -10    10898.91    11437.81    364.84 o
  -4   0 -10     3158.79     3549.67    195.25 o
  -2   0 -10    23221.85    24670.71    724.94 o
   0   0 -10     7935.70     8126.10    312.65 o
   2   0 -10    22518.89    22517.10    703.36 o
   4   0 -10     1105.63     1418.40    191.66 o
   6   0 -10     4118.77     3725.12    257.81 o
   8   0 -10     3905.58     3652.58    291.88 o
  10   0 -10     2488.87     2792.72    392.87 o
 -11   1 -10      276.37      122.34    260.68 o
  -9   1 -10     1784.01     1730.21    253.71 o
  -7   1 -10     1210.65     1075.10    130.59 o
  -5   1 -10       59.44      -27.66     71.99 o
  -3   1 -10     4624.30     4900.06    159.25 o
  -1   1 -10    11161.72    11521.64    254.75 o
   1   1 -10     1760.07     1842.62    106.99 o
   3   1 -10    17624.76    18094.52    420.37 o
   5   1 -10    10568.29    11128.54    316.52 o
   7   1 -10      480.67      617.22    179.19 o
   9   1 -10     1123.20     1371.11    188.82 o
 -10   2 -10       11.71     -119.37    310.97 o
  -8   2 -10     3117.52     3165.60    222.71 o
  -6   2 -10      638.58      968.30    104.94 o
  -4   2 -10       16.98       75.40     64.11 o
  -2   2 -10     9985.74    10399.65    261.23 o
   0   2 -10     1700.32     1744.76    110.42 o
   2   2 -10     1214.64     1615.14    112.40 o
   4   2 -10     5770.47     6067.96    212.54 o
   6   2 -10     1634.82     1745.08    165.92 o
   8   2 -10       39.75      -62.50    130.91 o
  10   2 -10     1097.24     1229.84    279.91 o
 -11   3 -10      247.50      502.04    254.09 o
  -9   3 -10      891.82      992.05    224.20 o
  -7   3 -10     8506.79     9343.50    281.26 o
  -5   3 -10     5859.88     6406.05    173.87 o
  -3   3 -10     2069.20     2214.72    128.49 o
  -1   3 -10     4076.20     3911.22    119.25 o
   1   3 -10    15363.46    15064.70    358.84 o
   3   3 -10    30123.82    31621.88    669.92 o
   5   3 -10     1662.31     1904.90    149.62 o
   7   3 -10     1541.00     1489.89    150.49 o
   9   3 -10     1648.72     1642.53    199.69 o
  11   3 -10      772.67      267.39    422.29 o
 -10   4 -10     1279.49     1461.38    412.47 o
  -8   4 -10     2658.00     2754.19    219.60 o
  -6   4 -10     2604.15     2952.85    133.61 o
  -4   4 -10      763.70      815.82    102.51 o
  -2   4 -10      780.98      859.27    108.04 o
   0   4 -10    14978.46    14802.42    378.40 o
   2   4 -10     1702.48     1596.43    110.82 o
   4   4 -10     5931.83     6200.51    215.03 o
   6   4 -10     4839.56     5298.35    215.64 o
   8   4 -10      247.25      352.62    137.66 o
  10   4 -10     2362.25     1999.41    308.47 o
 -11   5 -10      183.54      450.75    432.10 o
  -9   5 -10      630.42      359.31    206.24 o
  -7   5 -10     2642.57     2505.71    299.13 o
  -5   5 -10     1676.98     1812.51    135.43 o
  -3   5 -10     3848.19     3880.75    166.73 o
  -1   5 -10     2287.58     2145.90    133.75 o
   1   5 -10     1765.42     1590.10    113.97 o
   3   5 -10     3597.26     3555.97    192.64 o
   5   5 -10      363.21      320.37    109.13 o
   7   5 -10      181.58       67.85    157.37 o
   9   5 -10       32.27      324.00    193.93 o
 -10   6 -10      611.71      527.07    208.41 o
  -8   6 -10       86.81     -151.78    151.78 o
  -6   6 -10     3128.71     3304.25    212.36 o
  -4   6 -10     6097.06     5918.62    235.06 o
  -2   6 -10     2012.81     2412.59    149.46 o
   0   6 -10     1229.68     1144.19     86.81 o
   2   6 -10     6610.55     6699.53    213.33 o
   4   6 -10     4271.71     4432.59    185.50 o
   6   6 -10     1074.31     1071.00    143.83 o
   8   6 -10      420.66      142.56    136.90 o
  10   6 -10      290.81      573.88    233.78 o
  -9   7 -10      199.04      186.77    216.22 o
  -7   7 -10     2165.14     1682.25    184.56 o
  -5   7 -10     2633.66     2635.28    171.28 o
  -3   7 -10      567.09      527.83    162.93 o
  -1   7 -10     3227.37     3133.95    172.20 o
   1   7 -10     3360.04     3361.87    154.42 o
   3   7 -10     7509.73     7112.16    230.32 o
   5   7 -10     3778.88     3812.49    181.02 o
   7   7 -10      795.47      695.44    137.62 o
   9   7 -10     1740.21     1391.14    224.53 o
 -10   8 -10     1266.07      677.31    424.45 o
  -8   8 -10     2733.16     3138.45    222.53 o
  -6   8 -10     7554.22     6954.43    345.31 o
  -4   8 -10     7564.39     8046.74    260.44 o
  -2   8 -10      374.15      508.49     98.45 o
   0   8 -10     1458.11     1515.91    145.04 o
   2   8 -10     1560.18     1599.05    122.05 o
   4   8 -10     2199.72     2248.91    143.84 o
   6   8 -10     1590.23     1181.40    232.33 o
   8   8 -10      491.49      334.58    195.42 o
  10   8 -10      786.64      346.10    240.34 o
  -9   9 -10      284.34      543.24    162.81 o
  -7   9 -10       47.19      347.63    141.06 o
  -5   9 -10     1707.24     1721.11    131.45 o
  -3   9 -10       78.32      -49.18     90.31 o
  -1   9 -10     1861.39     1869.19    133.56 o
   1   9 -10      160.20       63.40     82.38 o
   3   9 -10      904.13     1044.19    113.49 o
   5   9 -10      710.16      596.79    116.71 o
   7   9 -10      226.24      443.52    150.66 o
   9   9 -10      108.31      -30.89    204.45 o
 -10  10 -10      176.98      315.68    423.07 o
  -8  10 -10      657.31      666.31    200.64 o
  -6  10 -10     3332.30     2814.44    216.81 o
  -4  10 -10     2129.84     2105.70    138.77 o
  -2  10 -10       74.34       84.51    127.99 o
   0  10 -10     6748.05     6494.45    242.43 o
   2  10 -10     1513.11     1510.27    129.32 o
   4  10 -10     1162.16     1370.93    129.20 o
   6  10 -10     1694.50     1579.71    171.31 o
   8  10 -10      245.93      140.01    183.02 o
  10  10 -10       43.41       68.92    287.00 o
  -9  11 -10     1514.04     1516.86    631.96 o
  -7  11 -10     2998.12     3179.04    226.45 o
  -5  11 -10     1554.06     1546.86    181.59 o
  -3  11 -10     2064.72     2325.90    147.05 o
  -1  11 -10      326.90      217.01    160.66 o
   1  11 -10     4419.79     4325.34    219.88 o
   3  11 -10     3507.59     3469.62    189.04 o
   5  11 -10       21.20      220.33    112.11 o
   7  11 -10      313.66      313.03    177.07 o
   9  11 -10     1337.99     1324.16    318.76 o
  11  11 -10     1441.21     1712.50    675.74 o
 -10  12 -10      836.16     1078.98    500.03 o
  -8  12 -10     2263.25     2296.59    191.86 o
  -6  12 -10     1634.04     1606.04    198.48 o
  -4  12 -10     2683.04     2857.63    213.73 o
  -2  12 -10      711.98      598.27    113.61 o
   0  12 -10     4784.64     5300.90    221.98 o
   2  12 -10    10413.87    11281.02    334.90 o
   4  12 -10      638.87      825.78    153.07 o
   6  12 -10     2844.81     3004.29    204.97 o
   8  12 -10      582.67      317.02    202.01 o
  10  12 -10     1086.69     1181.84    404.47 o
  -9  13 -10      392.19      491.76    298.57 o
  -7  13 -10      274.25      323.46    137.73 o
  -5  13 -10      113.46      257.12    142.97 o
  -3  13 -10     2803.99     2624.89    214.66 o
  -1  13 -10     6436.41     6850.61    284.27 o
   1  13 -10      759.72      813.43    105.46 o
   3  13 -10     1424.86     1369.67    138.80 o
   5  13 -10     3534.38     3753.99    213.40 o
   7  13 -10      735.15      597.08    183.94 o
   9  13 -10       36.57     -127.16    223.32 o
  -8  14 -10      988.47     1197.42    326.04 o
  -6  14 -10      396.96      696.94    219.10 o
  -4  14 -10      209.12      251.67    149.06 o
  -2  14 -10       59.55      -46.17    143.59 o
   0  14 -10     1335.54     1542.35    294.87 o
   2  14 -10     5651.65     5772.92    254.97 o
   4  14 -10     2674.61     2569.68    179.21 o
   6  14 -10      984.53     1067.13    235.42 o
   8  14 -10      930.88     1156.84    227.77 o
  10  14 -10      312.28     1140.23    598.19 o
  -9  15 -10      644.98      922.60    344.09 o
  -7  15 -10      476.09      543.26    138.72 o
  -5  15 -10     1054.56      942.83    381.35 o
  -3  15 -10      722.54      674.09    156.95 o
  -1  15 -10     2105.24     2013.82    208.28 o
   1  15 -10     2951.95     3145.16    200.68 o
   3  15 -10     2257.14     2126.20    177.95 o
   5  15 -10     1559.71     1471.79    170.69 o
   7  15 -10      282.95      202.40    186.09 o
   9  15 -10     1003.08      948.81    287.03 o
  -8  16 -10     1079.81     1446.93    343.69 o
  -6  16 -10      593.14      712.60    188.51 o
  -4  16 -10     4421.55     5518.41    306.09 o
  -2  16 -10     2455.40     2323.29    222.06 o
   0  16 -10     5223.43     5567.53    332.32 o
   2  16 -10     1759.41     1840.02    205.58 o
   4  16 -10     3012.49     3232.96    290.02 o
   6  16 -10     1386.84     1694.61    253.16 o
   8  16 -10      139.96        0.00    209.64 o
  10  16 -10     1297.10     1667.94    457.89 o
  -9  17 -10      193.36       82.83    356.94 o
  -7  17 -10      237.12      449.49    295.71 o
  -5  17 -10     1181.29      849.47    184.21 o
  -3  17 -10      351.96      568.04    167.94 o
  -1  17 -10     4024.45     4477.55    289.09 o
   1  17 -10     4385.56     4812.67    233.05 o
   3  17 -10      927.67      908.16    157.12 o
   5  17 -10     1640.47     1839.36    212.02 o
   7  17 -10     1715.55     1660.99    243.16 o
   9  17 -10     2101.57     1364.28    596.03 o
  -8  18 -10     1200.75     1305.07    752.10 o
  -6  18 -10     1702.85     1879.98    244.88 o
  -4  18 -10      718.47      749.56    172.64 o
  -2  18 -10      756.03      727.22    176.23 o
   0  18 -10     1268.80     1445.07    209.09 o
   2  18 -10     2785.27     2584.93    193.70 o
   4  18 -10      690.20      777.85    226.75 o
   6  18 -10       89.93       92.44    185.57 o
   8  18 -10      633.98      130.11    228.55 o
  -7  19 -10      706.48      641.21    323.72 o
  -5  19 -10     1665.88     1784.45    208.67 o
  -3  19 -10     4700.23     4522.40    298.87 o
  -1  19 -10     2748.12     3129.20    316.30 o
   1  19 -10     1990.38     1999.19    237.20 o
   3  19 -10     1467.26     1525.06    182.96 o
   5  19 -10     1336.64     1221.75    240.29 o
   7  19 -10      745.89      592.95    247.01 o
   9  19 -10      501.42      235.20    421.22 o
  -8  20 -10      137.91      302.08    381.51 o
  -6  20 -10     1542.51     1513.25    349.05 o
  -4  20 -10     2920.61     2954.72    252.39 o
  -2  20 -10     5151.06     5526.91    334.56 o
   0  20 -10     4582.46     4500.10    311.18 o
   2  20 -10     3687.37     4092.40    242.52 o
   4  20 -10     2360.42     2353.87    297.26 o
   6  20 -10     1512.04     1379.04    269.08 o
   8  20 -10     1597.88     1407.11    406.19 o
  -7  21 -10      414.32        8.51    362.11 o
  -5  21 -10       12.71     -141.06    216.49 o
  -3  21 -10     1459.63     1416.66    396.05 o
  -1  21 -10     3328.42     3480.63    284.49 o
   1  21 -10     2879.94     2650.28    268.36 o
   3  21 -10      250.64     -122.06    161.94 o
   5  21 -10     2303.58     2737.07    259.52 o
   7  21 -10      269.56       72.27    258.19 o
  -6  22 -10      829.82      932.46    344.18 o
  -4  22 -10       28.77      -47.07    182.09 o
  -2  22 -10     1919.16     2240.74    252.07 o
   0  22 -10      449.48      285.68    264.46 o
   2  22 -10     1409.79     1348.09    189.48 o
   4  22 -10     3680.94     3838.72    323.62 o
   6  22 -10       43.92      383.56    222.58 o
   8  22 -10      175.95      393.22    320.17 o
  -7  23 -10     2009.03     2129.34    467.02 o
  -5  23 -10      655.02      146.68    325.64 o
  -3  23 -10       94.86       -0.99    186.85 o
  -1  23 -10      108.56     -199.42    199.45 o
   1  23 -10     3311.77     3927.98    319.84 o
   3  23 -10     3584.03     3605.85    307.80 o
   5  23 -10      906.27      544.30    224.91 o
   7  23 -10      300.93      332.24    261.07 o
  -6  24 -10      630.05      617.55    526.83 o
  -4  24 -10     1116.23     1018.73    264.17 o
  -2  24 -10      364.45      392.85    214.45 o
   0  24 -10     2813.43     2920.00    334.35 o
   2  24 -10     1413.32     1356.56    381.16 o
   4  24 -10     1957.06     2342.78    291.01 o
   6  24 -10      799.61      734.84    298.87 o
  -5  25 -10        3.49      -55.70    358.94 o
  -3  25 -10     1881.46     1310.86    438.68 o
  -1  25 -10      522.20      777.71    230.09 o
   1  25 -10      101.06      101.25    227.29 o
   3  25 -10       10.23      142.76    294.97 o
   5  25 -10      616.55      503.64    234.81 o
  -4  26 -10      557.61      557.57    213.07 o
  -2  26 -10      552.38      522.45    242.53 o
   0  26 -10      529.52      442.21    353.00 o
   2  26 -10     3054.26     3038.12    594.26 o
   4  26 -10     1712.30     2291.60    328.05 o
   6  26 -10      774.37      498.16    314.16 o
  -3  27 -10      864.14      889.81    259.34 o
  -1  27 -10      801.34      760.87    258.49 o
   1  27 -10     3921.56     4137.00    441.58 o
   3  27 -10     1614.97     1768.82    316.92 o
   5  27 -10      380.22       91.92    429.31 o
  -4  28 -10      577.70      558.98    427.44 o
  -2  28 -10      536.10      152.49    272.35 o
   0  28 -10       26.46       -4.53    288.78 o
   2  28 -10      649.17      911.57    287.04 o
   4  28 -10      943.81      699.69    394.85 o
  -3  29 -10       54.55       82.97    402.88 o
  -1  29 -10      108.56      138.28    443.19 o
   1  29 -10      146.37     -297.42    448.30 o
   3  29 -10       43.42      -70.97    297.10 o
   0  30 -10     1012.16     1029.19    478.43 o
   2  30 -10      689.14      425.99    300.12 o
 -11   1  -9      576.03      618.95    246.16 o
  -9   1  -9     2254.16     2583.69    347.00 o
  -7   1  -9     1772.14     1745.42    117.40 o
  -5   1  -9     3768.46     3753.62    125.32 o
  -3   1  -9      482.33      468.16     75.41 o
  -1   1  -9    11317.58    11484.78    240.14 o
   1   1  -9    10847.03    10528.58    231.02 o
   3   1  -9    15381.39    15788.99    377.17 o
   5   1  -9     4059.99     4289.15    179.71 o
   7   1  -9      648.09      801.04    125.18 o
   9   1  -9     2680.90     2623.62    189.14 o
  11   1  -9     1647.94     1704.47    415.49 o
 -10   2  -9      684.56      953.73    303.12 o
  -8   2  -9     4439.21     5065.01    249.78 o
  -6   2  -9    12018.65    12980.52    271.26 o
  -4   2  -9     5271.31     5588.75    158.54 o
  -2   2  -9     8271.84     9046.76    217.46 o
   0   2  -9    15786.42    14981.73    316.57 o
   2   2  -9     8692.64     8992.64    247.10 o
   4   2  -9    14008.58    13980.79    350.42 o
   6   2  -9     3735.88     4021.96    183.46 o
   8   2  -9     3220.58     3224.86    204.95 o
  10   2  -9     3548.45     3929.44    351.07 o
  12   2  -9     1149.73       14.14    550.88 o
 -11   3  -9      189.41      -42.54    242.54 o
  -9   3  -9      720.40      581.63    206.94 o
  -7   3  -9      647.22      849.94    110.38 o
  -5   3  -9     1982.26     2118.38     96.68 o
  -3   3  -9      149.95      115.11     78.71 o
  -1   3  -9      988.46      901.50     72.60 o
   1   3  -9     3911.20     3475.85    127.87 o
   3   3  -9    16613.18    16658.53    395.86 o
   5   3  -9     1507.98     1460.99    121.90 o
   7   3  -9     1583.37     1636.40    146.38 o
   9   3  -9      829.04      903.81    195.53 o
  11   3  -9     1451.77     1688.59    378.84 o
 -10   4  -9      191.62      369.48    341.40 o
  -8   4  -9      144.21       66.44    139.03 o
  -6   4  -9     1805.41     1958.71     99.50 o
  -4   4  -9     4089.90     3840.87    126.73 o
  -2   4  -9     1352.39     1334.14     95.81 o
   0   4  -9     1179.97     1209.32     81.33 o
   2   4  -9     6329.99     6336.86    195.90 o
   4   4  -9     4095.38     3629.54    159.15 o
   6   4  -9      758.79      730.98    114.56 o
   8   4  -9      383.53      163.02    123.95 o
  10   4  -9       29.26       -2.50    241.77 o
  12   4  -9       67.41      239.12    556.96 o
 -11   5  -9       57.37      342.78    387.34 o
  -9   5  -9     2776.27     3157.07    225.52 o
  -7   5  -9    10473.55    11318.01    378.31 o
  -5   5  -9     5712.77     5757.84    168.30 o
  -3   5  -9      919.13     1081.83    105.44 o
  -1   5  -9     5330.31     4815.29    164.19 o
   1   5  -9     6586.03     6010.45    207.56 o
   3   5  -9     1026.29      821.54    104.65 o
   5   5  -9     2228.23     2194.80    148.32 o
   7   5  -9     1739.85     1774.78    149.73 o
   9   5  -9     1329.17     1576.06    245.89 o
 -10   6  -9     1106.74      964.10    205.27 o
  -8   6  -9      386.78      811.21    147.40 o
  -6   6  -9    11769.68    12157.28    274.00 o
  -4   6  -9      636.01      758.83    106.84 o
  -2   6  -9     1249.64     1211.10     93.66 o
   0   6  -9    10166.65    10483.48    255.03 o
   2   6  -9    13669.46    13211.81    362.68 o
   4   6  -9     4284.62     4608.50    183.86 o
   6   6  -9     2600.67     2850.14    162.09 o
   8   6  -9     2049.62     1821.07    163.93 o
  10   6  -9     2752.87     2518.27    262.21 o
 -11   7  -9      804.27      847.91    445.84 o
  -9   7  -9     1952.20     2182.63    254.72 o
  -7   7  -9     1304.54      990.71    151.65 o
  -5   7  -9      248.19      180.59     79.22 o
  -3   7  -9      771.00      566.24     82.35 o
  -1   7  -9     3159.57     3351.47    141.57 o
   1   7  -9      906.11      836.39     88.51 o
   3   7  -9      528.29      729.75    121.84 o
   5   7  -9      297.40      275.15    107.89 o
   7   7  -9      627.21      512.67    121.42 o
   9   7  -9      411.38      309.22    189.66 o
 -10   8  -9      544.12       68.32    364.57 o
  -8   8  -9      304.02      216.08    152.31 o
  -6   8  -9     2976.39     2629.44    156.18 o
  -4   8  -9      479.46      408.68     98.94 o
  -2   8  -9     1048.73     1062.97     96.00 o
   0   8  -9     4410.98     4099.88    178.50 o
   2   8  -9     4410.47     4598.68    183.72 o
   4   8  -9     1017.25     1012.64    112.45 o
   6   8  -9     1632.64     1743.69    147.67 o
   8   8  -9      242.27      554.77    179.75 o
  10   8  -9      234.30       49.96    214.81 o
 -11   9  -9       83.95      277.40    422.87 o
  -9   9  -9       33.56       28.92    174.60 o
  -7   9  -9      783.02      952.53    148.26 o
  -5   9  -9     1800.63     1836.75    111.11 o
  -3   9  -9     1407.94     1589.02    114.43 o
  -1   9  -9     2407.22     2509.29    129.72 o
   1   9  -9    10578.18    11063.71    309.17 o
   3   9  -9     5215.60     5249.09    193.97 o
   5   9  -9      808.80      951.30    113.85 o
   7   9  -9     1456.42     1338.29    160.05 o
   9   9  -9     1842.36     1842.46    229.59 o
  11   9  -9     1807.15     1592.75    607.22 o
 -10  10  -9     1308.91      662.58    449.38 o
  -8  10  -9     1914.77     2197.01    180.36 o
  -6  10  -9     2291.56     2519.92    173.43 o
  -4  10  -9      900.15      751.48     87.44 o
  -2  10  -9     5929.07     6009.42    194.25 o
   0  10  -9    15964.16    16097.06    424.92 o
   2  10  -9     4276.97     4325.77    185.11 o
   4  10  -9        7.32      114.06     97.78 o
   6  10  -9     7074.33     7280.42    354.68 o
   8  10  -9      553.82      490.50    189.23 o
  10  10  -9     1191.99     1231.56    317.43 o
  -9  11  -9      911.68     1037.83    285.94 o
  -7  11  -9      158.17       95.14    194.61 o
  -5  11  -9     1668.66     1662.04    140.32 o
  -3  11  -9      300.14      199.90     86.43 o
  -1  11  -9     1765.41     1685.86    116.33 o
   1  11  -9     7783.01     8035.67    252.47 o
   3  11  -9     2504.49     3021.83    163.75 o
   5  11  -9      869.32      934.53    234.92 o
   7  11  -9     1830.43     1503.84    164.86 o
   9  11  -9     2675.73     2084.76    276.91 o
  11  11  -9      520.73     -278.19    582.09 o
 -10  12  -9     2230.02     2365.60    359.14 o
  -8  12  -9      338.06      621.09    381.65 o
  -6  12  -9      877.67      898.63    183.91 o
  -4  12  -9     2944.72     2926.38    173.64 o
  -2  12  -9      337.61      263.15     87.06 o
   0  12  -9     6347.36     6635.88    202.17 o
   2  12  -9      625.58      649.61    117.95 o
   4  12  -9     1351.46     1443.35    144.62 o
   6  12  -9     2936.75     2951.31    192.20 o
   8  12  -9      482.73      207.66    174.68 o
  10  12  -9       66.23     -392.99    392.99 o
  -9  13  -9     4502.16     4702.25    434.15 o
  -7  13  -9       21.07       71.59    105.82 o
  -5  13  -9      713.05      934.18    206.77 o
  -3  13  -9     3950.20     3712.58    195.78 o
  -1  13  -9     2422.76     2325.00    153.99 o
   1  13  -9      174.97      271.38     99.62 o
   3  13  -9      696.19      762.85    139.93 o
   5  13  -9     1394.90     1403.22    152.59 o
   7  13  -9     1419.49     1090.53    184.56 o
   9  13  -9      467.12      395.98    272.75 o
  11  13  -9      285.77       24.93    568.74 o
 -10  14  -9     2116.96     2825.00    399.68 o
  -8  14  -9     1544.59     1187.71    305.23 o
  -6  14  -9      429.19      692.03    132.76 o
  -4  14  -9     1120.53     1053.18    133.21 o
  -2  14  -9     2164.10     2253.03    196.88 o
   0  14  -9     1723.10     1957.77    192.49 o
   2  14  -9     4080.84     4238.01    214.36 o
   4  14  -9     1373.15     1419.31    147.68 o
   6  14  -9     1609.61     1311.91    180.48 o
   8  14  -9      923.21      630.18    205.37 o
  10  14  -9     1656.84     2083.60    365.95 o
  -9  15  -9      844.62       47.85    314.61 o
  -7  15  -9     4074.54     3578.77    387.18 o
  -5  15  -9     2160.40     2299.78    337.54 o
  -3  15  -9     3014.64     3254.53    187.11 o
  -1  15  -9     2068.78     2116.75    221.98 o
   1  15  -9     3439.52     3688.77    193.31 o
   3  15  -9     6574.71     7201.63    292.40 o
   5  15  -9     2116.40     2427.96    217.13 o
   7  15  -9     1175.02     1204.72    203.99 o
   9  15  -9     1138.87     1369.82    410.31 o
  -8  16  -9      233.91      -50.73    272.61 o
  -6  16  -9      770.62      741.32    139.76 o
  -4  16  -9     2411.29     2517.58    207.80 o
  -2  16  -9     4028.80     4222.32    240.36 o
   0  16  -9      470.53      328.91    146.38 o
   2  16  -9      183.68      228.82    123.88 o
   4  16  -9      276.27      216.43    130.20 o
   6  16  -9      593.09      310.57    259.69 o
   8  16  -9      222.09      129.92    206.48 o
  10  16  -9       99.62      257.07    393.28 o
  -9  17  -9     1822.56     1244.67    533.80 o
  -7  17  -9      436.86     -176.00    267.78 o
  -5  17  -9     1076.24      957.80    215.78 o
  -3  17  -9     1612.22     1705.67    154.44 o
  -1  17  -9     2251.99     2481.64    220.83 o
   1  17  -9     2730.22     2993.08    216.94 o
   3  17  -9     2123.32     2317.59    186.45 o
   5  17  -9     1637.28     1151.01    205.74 o
   7  17  -9      328.49      195.39    186.24 o
   9  17  -9     1348.95     1226.22    348.34 o
  -8  18  -9      678.27     1025.42    343.33 o
  -6  18  -9     1008.28      797.44    285.31 o
  -4  18  -9     3167.25     3370.10    240.59 o
  -2  18  -9     6306.55     6518.49    299.77 o
   0  18  -9     3615.37     3913.44    292.07 o
   2  18  -9     2728.69     2595.59    183.81 o
   4  18  -9     3573.48     3551.78    264.22 o
   6  18  -9      862.26      955.67    197.49 o
   8  18  -9     2175.95     1984.27    287.12 o
  10  18  -9      539.07     -452.83    452.83 o
  -9  19  -9      409.30     -111.90    523.39 o
  -7  19  -9      589.98      740.39    319.33 o
  -5  19  -9      909.40      398.67    261.50 o
  -3  19  -9     4035.24     4200.71    285.10 o
  -1  19  -9     2961.59     2796.61    243.70 o
   1  19  -9     1053.02      891.17    198.48 o
   3  19  -9     1463.57     1533.30    177.33 o
   5  19  -9     3416.02     3568.07    261.28 o
   7  19  -9     1230.65     1414.27    237.99 o
   9  19  -9      786.43      684.67    566.88 o
  -8  20  -9      831.28     1720.42   1134.34 o
  -6  20  -9     1273.56     1565.73    471.07 o
  -4  20  -9     1398.58     1557.50    203.66 o
  -2  20  -9     1037.90     1250.07    197.75 o
   0  20  -9      140.82     -148.20    168.02 o
   2  20  -9       24.28      243.36    138.74 o
   4  20  -9     1804.69     1613.41    232.43 o
   6  20  -9      436.99      168.95    199.90 o
   8  20  -9       77.61      330.10    280.78 o
  -7  21  -9     1838.99     2042.52    567.17 o
  -5  21  -9     2564.58     2508.69    298.35 o
  -3  21  -9     4377.30     4584.96    378.17 o
  -1  21  -9     1755.01     2200.63    280.61 o
   1  21  -9     5048.94     5788.09    387.17 o
   3  21  -9     5469.89     5831.20    296.95 o
   5  21  -9      176.15       98.45    191.82 o
   7  21  -9     1740.85     1088.75    221.54 o
   9  21  -9      826.70     1286.78    454.66 o
  -8  22  -9     3666.28     3652.93    497.71 o
  -6  22  -9     2485.44     2659.55    579.34 o
  -4  22  -9     1553.00     1679.22    210.65 o
  -2  22  -9      621.15      348.66    271.11 o
   0  22  -9     3406.75     3295.44    281.07 o
   2  22  -9      511.67      517.26    162.55 o
   4  22  -9     3577.72     3747.35    520.48 o
   6  22  -9     2857.75     2874.76    274.81 o
   8  22  -9      433.54      758.73    408.33 o
  -7  23  -9      835.08      853.99    567.37 o
  -5  23  -9     2130.14     1162.36    359.49 o
  -3  23  -9      311.97      216.69    190.01 o
  -1  23  -9      384.38      293.37    185.48 o
   1  23  -9      328.55       96.51    229.01 o
   3  23  -9     2406.17     2745.57    269.68 o
   5  23  -9     1063.57     1372.07    313.11 o
   7  23  -9       19.43     -109.69    239.81 o
  -6  24  -9      761.25      820.56    369.02 o
  -4  24  -9      105.60      236.19    194.20 o
  -2  24  -9     1602.54     1786.60    242.34 o
   0  24  -9       93.86      -57.15    205.80 o
   2  24  -9     1033.90     1580.10    311.09 o
   4  24  -9      878.67     1248.63    248.22 o
   6  24  -9       34.94       26.50    227.00 o
  -5  25  -9      357.79      109.73    508.57 o
  -3  25  -9     3623.70     3949.23    304.06 o
  -1  25  -9     1334.93     1084.33    279.43 o
   1  25  -9     3720.09     3686.35    447.98 o
   3  25  -9      274.40      119.34    205.85 o
   5  25  -9     3367.19     3439.14    295.86 o
   7  25  -9      546.82       15.49    320.62 o
  -6  26  -9      587.90      446.02    802.95 o
  -4  26  -9      938.02     1233.62    380.95 o
  -2  26  -9     2015.62     2232.54    407.57 o
   0  26  -9     1455.74     1168.29    254.61 o
   2  26  -9     2491.99     2279.27    363.79 o
   4  26  -9     1197.81      956.17    223.98 o
   6  26  -9      713.60      897.85    279.34 o
  -5  27  -9      843.21      465.72    390.99 o
  -3  27  -9      233.77      329.06    218.15 o
  -1  27  -9      172.11      178.25    217.86 o
   1  27  -9       42.16      207.59    216.90 o
   3  27  -9      991.06      951.71    284.43 o
   5  27  -9      771.86      619.55    323.63 o
  -4  28  -9      116.16     -184.63    392.95 o
  -2  28  -9      204.31      319.97    236.91 o
   0  28  -9     2284.49     1779.80    360.37 o
   2  28  -9      421.54      620.57    255.01 o
   4  28  -9      486.48      827.29    304.88 o
  -3  29  -9      236.37      108.46    244.17 o
  -1  29  -9      732.11      822.20    443.49 o
   1  29  -9      356.89      306.43    354.41 o
   3  29  -9      466.92      498.99    283.51 o
  -2  30  -9      153.59       94.63    292.58 o
   0  30  -9      555.30      303.73    318.59 o
   2  30  -9       15.66     -100.36    274.36 o
  -1  31  -9      631.37     1136.47    356.84 o
   1  31  -9      177.65     -317.23    888.84 o
 -10   0  -8     8808.09     9637.57    681.62 o
  -8   0  -8     5737.05     5634.60    266.47 o
  -6   0  -8     1418.38     1815.88    131.89 o
  -4   0  -8    11567.68    12114.35    307.78 o
  -2   0  -8    44875.39    45134.31   1069.94 o
   0   0  -8    13048.24    11389.18    392.12 o
   2   0  -8     3674.80     3237.58    160.00 o
   4   0  -8    26536.65    25447.64    775.20 o
   6   0  -8      134.09      417.81    181.78 o
   8   0  -8     6610.17     7016.49    364.42 o
  10   0  -8     3189.13     4081.79    409.72 o
  12   0  -8     1201.05     2055.08    573.26 o
 -11   1  -8     1074.23      837.84    379.49 o
  -9   1  -8     2780.59     3003.15    373.70 o
  -7   1  -8     5889.66     6221.24    169.21 o
  -5   1  -8     1190.95     1237.70     78.39 o
  -3   1  -8    23419.02    22932.79    415.33 o
  -1   1  -8    38053.66    38846.64    657.37 o
   1   1  -8     9385.52     8226.61    186.13 o
   3   1  -8     3822.50     3518.22    125.67 o
   5   1  -8     8953.72     8852.13    254.28 o
   7   1  -8     5107.33     4918.51    205.54 o
   9   1  -8     1530.58     1621.76    179.79 o
  11   1  -8      261.42      529.35    376.15 o
 -10   2  -8       11.69     -103.25    251.49 o
  -8   2  -8     4544.67     4580.11    165.63 o
  -6   2  -8     4938.57     5115.09    145.71 o
  -4   2  -8      112.02       90.25     59.01 o
  -2   2  -8     9016.29     9454.64    202.24 o
   0   2  -8      732.43      793.77     81.61 o
   2   2  -8     9122.43     8781.58    202.28 o
   4   2  -8     2212.12     1985.46    121.56 o
   6   2  -8     4588.03     4603.03    188.58 o
   8   2  -8      432.71      596.45    136.61 o
  10   2  -8      368.21      579.49    303.84 o
  12   2  -8      621.76      359.86    480.59 o
 -11   3  -8     1480.01     1448.06    252.07 o
  -9   3  -8     5703.11     6690.25    299.74 o
  -7   3  -8      711.49      654.31     78.36 o
  -5   3  -8    10333.79    10955.87    307.99 o
  -3   3  -8       83.81       89.93     46.76 o
  -1   3  -8     9279.99     7679.58    157.26 o
   1   3  -8     2788.53     2671.07    104.37 o
   3   3  -8    16384.52    15264.78    331.87 o
   5   3  -8     2377.54     2602.13    140.28 o
   7   3  -8     5368.80     5492.97    216.42 o
   9   3  -8     3864.70     3749.02    231.43 o
  11   3  -8     2530.78     2209.57    335.37 o
 -10   4  -8     1027.65     1376.05    476.67 o
  -8   4  -8     3331.19     3720.11    222.93 o
  -6   4  -8     1984.20     2005.26     93.75 o
  -4   4  -8     6165.73     6199.80    156.93 o
  -2   4  -8     3525.20     3256.73    118.74 o
   0   4  -8    11359.77    10106.23    228.90 o
   2   4  -8     5563.22     5339.97    153.27 o
   4   4  -8      836.24     1044.16    119.15 o
   6   4  -8     2301.19     2264.64    141.66 o
   8   4  -8     2313.94     2123.83    158.71 o
  10   4  -8     1106.31      561.08    193.85 o
  12   4  -8      401.18     -109.94    516.72 o
 -11   5  -8      206.74      375.17    366.14 o
  -9   5  -8      350.78      441.68    154.73 o
  -7   5  -8      464.09      402.23    107.25 o
  -5   5  -8      171.71      249.74     68.79 o
  -3   5  -8      554.64      594.52     85.92 o
  -1   5  -8      642.46      598.69     69.04 o
   1   5  -8      550.96      414.90     63.65 o
   3   5  -8     7760.96     8060.73    211.87 o
   5   5  -8     1387.17     1393.32    126.78 o
   7   5  -8      754.81      932.57    121.32 o
   9   5  -8      740.11      690.64    181.47 o
  11   5  -8     1165.51     1379.86    380.03 o
 -10   6  -8      496.80      621.74    271.81 o
  -8   6  -8       65.85       45.89    126.65 o
  -6   6  -8      280.63      350.66    105.00 o
  -4   6  -8      937.57      913.76     81.56 o
  -2   6  -8     2005.34     2158.12    107.86 o
   0   6  -8     2729.97     2967.70    128.05 o
   2   6  -8      666.44      565.12     76.16 o
   4   6  -8     1512.52     1454.88    157.34 o
   6   6  -8     1641.62     1756.96    130.96 o
   8   6  -8      729.85     1266.39    178.58 o
  10   6  -8        7.30      -10.77    194.16 o
  12   6  -8      108.83      678.88    575.22 o
 -11   7  -8     1079.74       26.50    404.03 o
  -9   7  -8     1180.78     1501.83    201.16 o
  -7   7  -8     4697.28     4600.73    210.01 o
  -5   7  -8      660.34      732.89     80.54 o
  -3   7  -8     4741.41     4757.00    146.30 o
  -1   7  -8    13403.21    13119.03    287.26 o
   1   7  -8    13023.33    13034.03    285.46 o
   3   7  -8    11820.48    12602.63    294.75 o
   5   7  -8      520.18      616.91     99.30 o
   7   7  -8     8222.99     8383.49    276.21 o
   9   7  -8      578.79      468.77    178.19 o
  11   7  -8      642.99      387.10    362.22 o
 -10   8  -8     1201.85     1251.74    387.93 o
  -8   8  -8      509.39      684.92    132.67 o
  -6   8  -8      817.50      915.17    126.15 o
  -4   8  -8       21.40      114.11     73.30 o
  -2   8  -8    11068.25    11262.68    278.80 o
   0   8  -8     5277.58     5128.74    147.83 o
   2   8  -8     5653.98     5260.14    235.81 o
   4   8  -8      732.51      664.72     97.60 o
   6   8  -8     7472.48     7673.46    271.90 o
   8   8  -8     5926.66     5867.48    300.75 o
  10   8  -8     1881.31     2239.30    250.38 o
  12   8  -8      975.28     1756.68    675.93 o
 -11   9  -8      602.53     1430.19    479.22 o
  -9   9  -8      191.06       50.02    111.17 o
  -7   9  -8      146.43      165.44    107.74 o
  -5   9  -8     1816.28     2081.06    128.03 o
  -3   9  -8     1985.67     1909.65    106.17 o
  -1   9  -8      444.83      541.64     83.33 o
   1   9  -8     1290.85     1206.00    105.27 o
   3   9  -8     1346.40     1515.63    137.52 o
   5   9  -8      910.68      951.99    125.41 o
   7   9  -8      837.42      646.37    139.77 o
   9   9  -8      498.69      218.42    196.37 o
  11   9  -8      168.68     -265.03    507.88 o
 -10  10  -8      874.84      871.23    275.20 o
  -8  10  -8      260.03      186.92    217.31 o
  -6  10  -8     2536.86     2591.81    134.17 o
  -4  10  -8      866.16      949.22     86.50 o
  -2  10  -8     1203.12     1314.55     98.43 o
   0  10  -8      873.39      940.57     74.56 o
   2  10  -8       94.10      136.81     77.16 o
   4  10  -8       82.02       28.73     84.81 o
   6  10  -8      723.62      799.00    128.76 o
   8  10  -8      461.20      259.58    169.50 o
  10  10  -8       87.70      249.05    222.57 o
 -11  11  -8      106.25     -290.55    469.01 o
  -9  11  -8     2125.11     2345.52    345.62 o
  -7  11  -8      382.94      652.21    219.33 o
  -5  11  -8      222.06      324.25    141.07 o
  -3  11  -8     4383.94     4514.74    183.60 o
  -1  11  -8     6131.75     6109.07    193.60 o
   1  11  -8     3412.74     3298.22    158.52 o
   3  11  -8      100.46       38.23     91.04 o
   5  11  -8      696.39      478.28    122.46 o
   7  11  -8     1488.10     1576.03    188.53 o
   9  11  -8     1716.21     1623.94    219.74 o
  11  11  -8       93.92     -417.97    558.34 o
 -10  12  -8     1654.90     1647.94    427.59 o
  -8  12  -8     3306.78     3090.89    332.92 o
  -6  12  -8      652.03      581.03    116.84 o
  -4  12  -8      243.23      162.53     88.41 o
  -2  12  -8    12561.64    13386.80    367.88 o
   0  12  -8     2703.93     2830.92    117.93 o
   2  12  -8     5159.03     4887.87    204.03 o
   4  12  -8     1044.18      982.16    111.77 o
   6  12  -8     4749.29     4672.20    226.57 o
   8  12  -8     1448.70     1694.10    233.95 o
  10  12  -8     1475.38      967.66    288.28 o
  -9  13  -8      534.81      317.63    271.24 o
  -7  13  -8     2488.25     2567.29    315.56 o
  -5  13  -8      659.35      726.44    104.36 o
  -3  13  -8     1105.16      901.18    129.56 o
  -1  13  -8     3830.15     3650.13    189.70 o
   1  13  -8     1108.70     1260.41    123.18 o
   3  13  -8     1110.87     1453.50    130.99 o
   5  13  -8     4353.03     4598.16    203.74 o
   7  13  -8     2147.23     2100.47    210.86 o
   9  13  -8      560.66      464.44    196.70 o
  11  13  -8      168.17      153.92    553.23 o
 -10  14  -8      507.13      -80.69    425.03 o
  -8  14  -8       46.84       60.02    231.68 o
  -6  14  -8      537.46      511.64    196.91 o
  -4  14  -8      455.73      644.87    159.93 o
  -2  14  -8      607.04      701.14    105.79 o
   0  14  -8     1957.74     1986.57    143.99 o
   2  14  -8     1666.57     1701.01    144.93 o
   4  14  -8     4654.96     4291.06    200.80 o
   6  14  -8     1802.56     1715.21    160.50 o
   8  14  -8     1910.91     2227.48    313.85 o
  10  14  -8      579.75      533.11    258.27 o
  -9  15  -8     1024.66      545.12    468.13 o
  -7  15  -8      632.11      907.85    334.82 o
  -5  15  -8     1769.94     1817.35    163.53 o
  -3  15  -8      983.96     1035.03    124.26 o
  -1  15  -8     2792.74     3124.69    252.45 o
   1  15  -8     2083.77     2013.00    151.83 o
   3  15  -8     4442.89     4716.19    232.32 o
   5  15  -8      901.62      772.79    130.83 o
   7  15  -8      529.70      575.62    179.65 o
   9  15  -8      848.96      891.46    298.07 o
  11  15  -8     1221.36      811.02    697.82 o
 -10  16  -8       36.95      -82.19    319.66 o
  -8  16  -8     4876.61     4831.82    432.49 o
  -6  16  -8     3583.81     3342.23    367.61 o
  -4  16  -8      164.58       19.84    137.94 o
  -2  16  -8     5002.85     5035.27    224.16 o
   0  16  -8    13358.51    14310.70    519.79 o
   2  16  -8     4937.76     4984.96    232.64 o
   4  16  -8      541.98      538.56    152.76 o
   6  16  -8     1534.70     1946.97    204.76 o
   8  16  -8     1870.41     1910.75    233.92 o
  10  16  -8      937.41      563.34    403.21 o
  -9  17  -8     1208.47      774.74    540.57 o
  -7  17  -8     2107.63     1764.16    315.46 o
  -5  17  -8      624.53      506.20    128.73 o
  -3  17  -8    12889.31    13940.66    429.78 o
  -1  17  -8     1988.35     2285.03    170.63 o
   1  17  -8     1818.66     1780.99    148.59 o
   3  17  -8     9338.29    10090.43    354.54 o
   5  17  -8     2732.21     3072.97    223.28 o
   7  17  -8      752.42      765.03    198.48 o
   9  17  -8      731.88      353.01    259.16 o
  -8  18  -8      728.07      987.58    316.80 o
  -6  18  -8      238.18      223.04    250.07 o
  -4  18  -8     1877.38     1617.16    178.78 o
  -2  18  -8      453.06      395.85    127.09 o
   0  18  -8      417.24      289.38    143.44 o
   2  18  -8      806.94      503.79    148.66 o
   4  18  -8      133.43      132.88    137.52 o
   6  18  -8      262.88      300.49    177.15 o
   8  18  -8      851.41      759.00    195.40 o
  10  18  -8      876.02      844.71    756.13 o
  -9  19  -8      436.08      883.26    428.86 o
  -7  19  -8      430.05      807.09    325.99 o
  -5  19  -8      766.65      741.04    138.85 o
  -3  19  -8      624.56      510.41    178.76 o
  -1  19  -8     6778.51     7048.00    420.69 o
   1  19  -8     6922.85     6817.83    301.33 o
   3  19  -8      153.11      147.45    196.06 o
   5  19  -8      583.04      639.20    171.83 o
   7  19  -8     3480.99     4027.94    257.70 o
   9  19  -8     2876.35     3043.31    381.10 o
  -8  20  -8     1273.63     1310.53    374.58 o
  -6  20  -8     1219.14     1121.06    314.34 o
  -4  20  -8     3100.89     3397.47    260.97 o
  -2  20  -8     7008.27     7174.38    369.04 o
   0  20  -8     5187.12     5398.88    415.05 o
   2  20  -8     3161.17     3468.93    283.73 o
   4  20  -8     2657.71     2818.58    257.83 o
   6  20  -8     1540.37     1639.89    215.56 o
   8  20  -8     1919.05     1995.40    284.76 o
  -7  21  -8      363.05      244.27    307.86 o
  -5  21  -8      449.67      389.50    403.63 o
  -3  21  -8     6169.35     6719.09    351.47 o
  -1  21  -8     1861.15     2019.61    218.01 o
   1  21  -8      294.12      529.72    179.80 o
   3  21  -8     2265.22     2288.40    199.47 o
   5  21  -8     1085.63     1454.92    232.04 o
   7  21  -8      302.15      175.77    212.26 o
   9  21  -8      127.80      -84.76    592.50 o
  -8  22  -8     2219.09     2601.62    448.51 o
  -6  22  -8     1203.01     1737.15    358.20 o
  -4  22  -8     1102.87     1274.13    540.94 o
  -2  22  -8     3631.76     3658.10    274.45 o
   0  22  -8     1071.57     1032.18    202.44 o
   2  22  -8     5185.28     5352.98    278.72 o
   4  22  -8      685.51      470.12    363.00 o
   6  22  -8      912.73      885.98    199.45 o
   8  22  -8      340.19      240.03    601.80 o
  -7  23  -8     2875.06     2883.85    711.76 o
  -5  23  -8     3244.92     4506.93    674.75 o
  -3  23  -8     1487.90      545.04    283.84 o
  -1  23  -8      397.48      425.67    184.19 o
   1  23  -8     4237.11     4496.06    315.73 o
   3  23  -8     1809.53     1913.52    260.47 o
   5  23  -8     1162.36      929.51    208.86 o
   7  23  -8     1559.29     1254.46    239.77 o
  -6  24  -8     1410.43      145.28    474.31 o
  -4  24  -8     2066.61     2443.55    230.77 o
  -2  24  -8      403.12      521.71    189.11 o
   0  24  -8     1043.19      334.00    296.90 o
   2  24  -8     2858.26     3372.39    498.26 o
   4  24  -8     2193.07     2660.69    244.81 o
   6  24  -8     1032.87      979.89    211.15 o
   8  24  -8      491.28      439.52    318.35 o
  -7  25  -8     1404.74      894.37    657.18 o
  -5  25  -8      932.02     -252.77    334.21 o
  -3  25  -8      606.58      534.79    195.92 o
  -1  25  -8     1239.34     1370.97    180.64 o
   1  25  -8      311.25      456.59    214.35 o
   3  25  -8      620.35      631.39    186.84 o
   5  25  -8      669.59      413.38    260.61 o
   7  25  -8      473.16      -40.13    299.87 o
  -6  26  -8     1029.91     1115.78    396.44 o
  -4  26  -8      216.14      209.88    181.06 o
  -2  26  -8     1836.43     2053.46    250.40 o
   0  26  -8     2319.19     2159.77    220.41 o
   2  26  -8      126.50      235.86    305.93 o
   4  26  -8      661.33      740.35    221.90 o
   6  26  -8      858.20      846.81    254.98 o
  -5  27  -8     1227.86      730.65    357.66 o
  -3  27  -8     1243.29      980.31    216.82 o
  -1  27  -8     1739.44     1950.11    268.04 o
   1  27  -8      908.57      981.66    277.01 o
   3  27  -8     1138.75     1427.05    265.94 o
   5  27  -8      754.49      763.64    280.66 o
  -4  28  -8      123.37      561.81    387.11 o
  -2  28  -8      280.79      256.00    220.35 o
   0  28  -8      261.25      125.22    212.22 o
   2  28  -8      425.90      627.03    236.93 o
   4  28  -8       46.12      192.58    218.20 o
   6  28  -8      526.14      272.26    305.06 o
  -3  29  -8     1165.21     1298.36    261.00 o
  -1  29  -8        9.94     -294.79    294.79 o
   1  29  -8       88.30      360.44    227.67 o
   3  29  -8     1197.86     1078.31    364.62 o
   5  29  -8     1127.36     1043.25    267.08 o
  -4  30  -8      250.72       -9.38    416.54 o
  -2  30  -8      313.25      498.82    348.35 o
   0  30  -8       45.64       -5.00    292.29 o
   2  30  -8      202.93      235.93    268.26 o
   4  30  -8       19.02      248.93    294.13 o
  -1  31  -8      293.79       38.02    308.65 o
   1  31  -8     1270.27     2090.22    512.00 o
   3  31  -8       34.61       75.75    287.51 o
   0  32  -8       12.11     -328.24    328.24 o
 -11   1  -7     1279.58     1393.40    240.69 o
  -9   1  -7     3581.39     3423.88    271.83 o
  -7   1  -7     5773.98     5789.57    159.66 o
  -5   1  -7     2400.08     2215.81     84.51 o
  -3   1  -7     5242.97     5137.46    137.02 o
  -1   1  -7     2376.96     2249.90     77.61 o
   1   1  -7     3329.65     2991.38     97.55 o
   3   1  -7    18460.10    18697.67    352.87 o
   5   1  -7     4415.06     4729.91    172.78 o
   7   1  -7     1395.79     1368.35    139.58 o
   9   1  -7     1861.72     2088.12    161.30 o
  11   1  -7      580.53      285.70    216.29 o
 -12   2  -7     1676.36     2014.25    438.78 o
 -10   2  -7     3847.61     4879.98    327.89 o
  -8   2  -7     3370.01     3377.06    158.14 o
  -6   2  -7     2166.97     2264.90    118.05 o
  -4   2  -7    13769.02    13182.30    244.14 o
  -2   2  -7    17599.91    17509.72    312.10 o
   0   2  -7    17733.39    17374.25    344.40 o
   2   2  -7     4371.13     4077.13    123.93 o
   4   2  -7     4340.74     4535.48    136.96 o
   6   2  -7     2656.30     2634.39    142.59 o
   8   2  -7    10527.38    10579.85    316.22 o
  10   2  -7     2901.68     3015.24    296.19 o
  12   2  -7      164.70      216.23    428.57 o
 -11   3  -7      841.76     1184.81    230.05 o
  -9   3  -7     1525.17     1861.84    168.60 o
  -7   3  -7     1387.91     1296.24     82.03 o
  -5   3  -7      274.31      283.50     52.14 o
  -3   3  -7     2299.96     2233.74     81.73 o
  -1   3  -7     4708.05     4934.67    140.07 o
   1   3  -7      975.03      897.26     68.05 o
   3   3  -7     6536.79     6303.45    162.26 o
   5   3  -7     6644.12     6495.53    196.67 o
   7   3  -7     4644.50     4699.28    196.01 o
   9   3  -7     1667.43     1528.39    194.84 o
  11   3  -7       99.11     -121.17    214.79 o
 -12   4  -7      842.62     1168.30    414.83 o
 -10   4  -7     1673.35     1923.30    241.28 o
  -8   4  -7     1917.47     2005.25    150.66 o
  -6   4  -7      506.93      559.46     58.30 o
  -4   4  -7     4098.60     4139.29    117.01 o
  -2   4  -7    25310.57    26772.58    502.84 o
   0   4  -7      993.77      932.21     61.78 o
   2   4  -7     7605.08     7698.45    179.52 o
   4   4  -7    10272.66     9877.12    246.13 o
   6   4  -7     1294.36     1257.05    113.87 o
   8   4  -7      758.18      684.91    129.73 o
  10   4  -7      498.46      500.60    181.19 o
  12   4  -7       99.38      272.49    533.40 o
 -11   5  -7     2764.83     2570.62    437.40 o
  -9   5  -7      632.35      603.54    139.45 o
  -7   5  -7      343.65      327.72     77.80 o
  -5   5  -7     5166.91     4947.07    155.49 o
  -3   5  -7     6548.76     6063.56    152.68 o
  -1   5  -7    18133.02    18277.14    534.11 o
   1   5  -7     3424.89     3249.38    112.40 o
   3   5  -7    10385.07     9957.82    227.22 o
   5   5  -7     2766.33     2319.70    118.29 o
   7   5  -7     9550.04     9553.75    307.10 o
   9   5  -7     2046.85     2363.22    213.54 o
  11   5  -7       72.31      136.21    209.87 o
 -12   6  -7      134.86     -382.43    401.28 o
 -10   6  -7     2717.71     2920.47    379.59 o
  -8   6  -7     2615.91     2803.54    183.34 o
  -6   6  -7      372.53      485.52     70.34 o
  -4   6  -7     5685.59     5534.19    137.01 o
  -2   6  -7     9409.10     9141.21    197.83 o
   0   6  -7    14026.96    13473.98    285.97 o
   2   6  -7     7590.35     7472.65    192.55 o
   4   6  -7    11040.19    11535.93    273.63 o
   6   6  -7     7778.06     7893.03    270.78 o
   8   6  -7      714.10      791.19    138.02 o
  10   6  -7      502.03      235.16    181.32 o
  12   6  -7      345.91     1093.90    542.24 o
 -11   7  -7       58.58     -163.73    350.43 o
  -9   7  -7      136.32      131.34    115.77 o
  -7   7  -7     5010.57     4963.47    164.69 o
  -5   7  -7     3231.60     3077.24    104.35 o
  -3   7  -7      847.98      890.04     71.21 o
  -1   7  -7      168.58      174.56     57.48 o
   1   7  -7     1881.34     1910.58     88.05 o
   3   7  -7     6360.35     6336.46    169.87 o
   5   7  -7      243.45      324.93     88.61 o
   7   7  -7     3291.64     3478.67    189.09 o
   9   7  -7     2043.44     2155.01    214.73 o
  11   7  -7      768.76      457.89    326.37 o
 -10   8  -7      267.86      319.44    226.75 o
  -8   8  -7     1623.67     1514.80    145.79 o
  -6   8  -7      715.46      764.51     84.65 o
  -4   8  -7     1443.59     1390.76     83.47 o
  -2   8  -7     2067.50     1883.78     89.18 o
   0   8  -7    10067.94    10292.04    232.74 o
   2   8  -7     1669.60     1553.57     90.24 o
   4   8  -7      176.39       46.91     77.28 o
   6   8  -7    14379.68    13622.09    353.23 o
   8   8  -7     2187.98     2268.15    204.05 o
  10   8  -7       95.37     -178.20    178.20 o
  12   8  -7      199.42       78.14    510.43 o
 -11   9  -7      594.40     1361.09    437.60 o
  -9   9  -7     1660.11     1912.59    277.14 o
  -7   9  -7     1094.63     1178.15     93.93 o
  -5   9  -7     1995.04     1927.12    116.52 o
  -3   9  -7    10640.00    10648.89    242.17 o
  -1   9  -7    15301.36    15535.35    307.04 o
   1   9  -7    17938.00    18400.90    381.86 o
   3   9  -7     1078.62      899.80    107.35 o
   5   9  -7     2053.84     2025.47    131.65 o
   7   9  -7      341.77      268.48    110.06 o
   9   9  -7      573.65      483.33    177.12 o
  11   9  -7      669.42      483.85    366.13 o
 -10  10  -7     1055.13     1532.87    442.90 o
  -8  10  -7     1054.89      915.10    231.36 o
  -6  10  -7     3177.53     3355.33    162.73 o
  -4  10  -7    18195.95    19370.57    477.55 o
  -2  10  -7      120.54      323.83     72.55 o
   0  10  -7     7164.73     6813.88    180.58 o
   2  10  -7    10177.93    10843.81    293.73 o
   4  10  -7     1580.43     1506.57    117.10 o
   6  10  -7     2550.13     2750.96    158.89 o
   8  10  -7     4028.18     4484.58    295.89 o
  10  10  -7     4003.65     4596.12    388.04 o
  12  10  -7      997.68      -70.09    619.00 o
 -11  11  -7       15.64      709.11    443.29 o
  -9  11  -7      853.01     1017.42    257.04 o
  -7  11  -7     1654.54     1480.82    245.00 o
  -5  11  -7      536.85      541.92     89.34 o
  -3  11  -7    12007.47    11993.34    328.09 o
  -1  11  -7     3045.70     3044.58    149.66 o
   1  11  -7     9280.96     8997.58    221.74 o
   3  11  -7     1206.33      929.55    110.66 o
   5  11  -7     2317.53     2596.65    156.73 o
   7  11  -7      949.42     1028.47    138.06 o
   9  11  -7      858.94     1037.23    252.56 o
  11  11  -7      169.92      220.47    470.19 o
 -10  12  -7     1031.10      991.21    282.71 o
  -8  12  -7      148.26      185.93    310.58 o
  -6  12  -7     3628.21     3840.63    140.13 o
  -4  12  -7     7151.74     7138.47    232.17 o
  -2  12  -7     6248.40     6141.92    213.41 o
   0  12  -7     3222.77     3301.91    130.74 o
   2  12  -7     7413.31     8015.58    248.23 o
   4  12  -7      440.73      611.54    116.19 o
   6  12  -7     4657.65     4663.46    193.05 o
   8  12  -7     1824.16     1587.94    202.35 o
  10  12  -7      386.60      641.69    253.66 o
 -11  13  -7      143.93      236.76    452.52 o
  -9  13  -7     2220.21     2325.40    324.08 o
  -7  13  -7      747.13      633.66    229.63 o
  -5  13  -7      224.60      302.30    116.97 o
  -3  13  -7     1786.06     1828.45    120.69 o
  -1  13  -7     5704.70     5782.16    211.28 o
   1  13  -7      118.04      237.33     80.54 o
   3  13  -7       65.64      158.98     91.23 o
   5  13  -7     1611.10     1395.64    123.74 o
   7  13  -7     7617.85     7638.70    338.94 o
   9  13  -7     2369.64     2425.35    221.83 o
  11  13  -7      402.27      515.57    393.99 o
 -10  14  -7     2209.98     2153.37    549.80 o
  -8  14  -7     1370.31     1587.49    285.62 o
  -6  14  -7      301.05      378.54    209.18 o
  -4  14  -7       94.43       19.69     83.90 o
  -2  14  -7     8732.40     9113.82    278.82 o
   0  14  -7     1923.02     1747.86    129.52 o
   2  14  -7     4135.36     4398.39    187.68 o
   4  14  -7     2378.13     2645.69    150.83 o
   6  14  -7     6535.22     6959.02    240.36 o
   8  14  -7     1022.24     1234.77    222.07 o
  10  14  -7      791.97      759.86    254.71 o
  -9  15  -7     1828.82     1827.21    328.54 o
  -7  15  -7     2303.69     2865.90    335.58 o
  -5  15  -7       74.46      153.28    101.08 o
  -3  15  -7     2224.34     2108.37    139.87 o
  -1  15  -7       99.92       33.47     89.97 o
   1  15  -7     2749.56     2973.41    247.51 o
   3  15  -7     3092.44     3031.27    184.24 o
   5  15  -7     2679.94     2511.98    184.49 o
   7  15  -7      407.83      618.03    165.94 o
   9  15  -7      327.21      266.99    229.78 o
  11  15  -7      667.42      711.54    431.61 o
 -10  16  -7       12.10      242.03    310.79 o
  -8  16  -7      178.72       30.89    263.06 o
  -6  16  -7     1742.62     1849.89    287.05 o
  -4  16  -7     4120.22     4590.81    256.57 o
  -2  16  -7      784.37     1024.68    117.49 o
   0  16  -7     1357.62     1568.14    140.95 o
   2  16  -7     2101.81     1842.95    174.18 o
   4  16  -7     1197.49     1059.03    134.88 o
   6  16  -7      306.00      344.03    157.18 o
   8  16  -7     2070.27     2087.04    204.84 o
  10  16  -7     1844.50     2027.71    363.62 o
  -9  17  -7      729.44      364.93    300.17 o
  -7  17  -7      968.01      611.02    270.57 o
  -5  17  -7     1602.29     1657.59    515.93 o
  -3  17  -7      956.52      919.26    115.39 o
  -1  17  -7     4665.56     4636.58    219.17 o
   1  17  -7     4947.46     5212.45    262.93 o
   3  17  -7     1656.21     1472.71    133.09 o
   5  17  -7      494.09      450.74    147.10 o
   7  17  -7     2402.14     2652.45    214.51 o
   9  17  -7     1455.63     1456.44    270.77 o
 -10  18  -7     1560.77     1371.60    500.03 o
  -8  18  -7     1517.73     1283.95    317.10 o
  -6  18  -7     1068.79     1135.52    375.17 o
  -4  18  -7     2742.91     2511.10    187.39 o
  -2  18  -7     5031.21     5409.04    230.28 o
   0  18  -7     2102.36     2063.51    170.11 o
   2  18  -7     3389.61     3155.87    211.64 o
   4  18  -7     1451.97     1465.81    147.43 o
   6  18  -7     3208.83     3761.29    254.36 o
   8  18  -7      868.71      773.05    191.17 o
  10  18  -7     1541.10     1619.20    447.03 o
  -9  19  -7      247.87      239.65    316.16 o
  -7  19  -7     2173.25     1971.85    348.12 o
  -5  19  -7     1040.23     1101.84    127.64 o
  -3  19  -7      283.86      177.31    231.61 o
  -1  19  -7     1020.20     1043.48    173.28 o
   1  19  -7     3718.38     3785.62    213.51 o
   3  19  -7     3653.23     3448.94    214.40 o
   5  19  -7      237.78      198.68    156.81 o
   7  19  -7      393.83      288.83    165.38 o
   9  19  -7      890.64      692.01    262.71 o
  -8  20  -7      404.26      239.30    333.65 o
  -6  20  -7       31.92      429.00    270.27 o
  -4  20  -7      286.22      260.07    139.50 o
  -2  20  -7     2097.92     1990.46    160.52 o
   0  20  -7     1441.65     1426.01    190.21 o
   2  20  -7      390.04      456.91    144.69 o
   4  20  -7     1469.43     1156.60    166.40 o
   6  20  -7     1438.50     1485.14    211.76 o
   8  20  -7      641.87      887.92    246.44 o
  10  20  -7      680.98      726.32    439.51 o
  -9  21  -7     2385.58     2606.05    439.57 o
  -7  21  -7     1692.33     2246.50    432.49 o
  -5  21  -7      519.11      316.13    275.50 o
  -3  21  -7     2262.63     2269.32    213.42 o
  -1  21  -7     4571.23     4713.81    239.17 o
   1  21  -7     7057.14     7898.45    373.94 o
   3  21  -7     1294.62     1483.76    238.15 o
   5  21  -7     5644.43     6919.94    332.05 o
   7  21  -7     1067.11     1639.12    214.02 o
   9  21  -7      462.40      403.30    377.02 o
  -8  22  -7     1019.84      679.19    360.43 o
  -6  22  -7     2928.97     2980.68    512.40 o
  -4  22  -7     2511.31     2682.94    228.45 o
  -2  22  -7     2202.04     2540.69    233.88 o
   0  22  -7     2648.97     2658.99    235.17 o
   2  22  -7    14017.72    15050.93    495.77 o
   4  22  -7      834.12      639.67    173.66 o
   6  22  -7     3124.71     3128.18    240.93 o
   8  22  -7     1583.66     1105.64    276.00 o
  -7  23  -7      778.07      858.26    346.21 o
  -5  23  -7       77.85      211.66    288.20 o
  -3  23  -7      795.64     1427.34    307.53 o
  -1  23  -7     1239.79     1206.44    213.91 o
   1  23  -7      120.54      155.62    172.81 o
   3  23  -7     2008.73     2204.06    204.10 o
   5  23  -7     2094.89     2192.72    230.88 o
   7  23  -7      985.82      745.68    242.33 o
   9  23  -7      178.42      552.86    597.50 o
  -8  24  -7     2178.32     1844.89    611.15 o
  -6  24  -7     1641.36     1721.70    677.89 o
  -4  24  -7     1399.96     1725.61    216.48 o
  -2  24  -7     2611.73     2368.81    186.50 o
   0  24  -7     2120.22     1896.83    193.92 o
   2  24  -7     1082.55     1564.11    220.44 o
   4  24  -7     1918.89     2221.00    228.63 o
   6  24  -7     1760.11     1799.60    229.24 o
   8  24  -7      314.30      -50.19    292.70 o
  -7  25  -7      123.40      -37.28    719.61 o
  -5  25  -7      497.28     1135.82    343.66 o
  -3  25  -7     3805.95     3522.47    267.85 o
  -1  25  -7     5252.88     6362.69    428.14 o
   1  25  -7      970.97      733.58    194.53 o
   3  25  -7      229.26      -18.39    169.85 o
   5  25  -7     1178.81     1323.10    271.46 o
   7  25  -7     1513.82     1851.65    326.93 o
  -6  26  -7      229.10     -112.25    352.56 o
  -4  26  -7     1198.28     1813.66    217.03 o
  -2  26  -7     3915.52     3550.82    410.11 o
   0  26  -7      454.49      563.57    163.89 o
   2  26  -7      538.81      174.47    217.79 o
   4  26  -7     2614.91     1910.15    374.06 o
   6  26  -7      740.48     1046.95    325.97 o
  -5  27  -7     1023.49     1069.63    535.86 o
  -3  27  -7      625.30      727.63    337.44 o
  -1  27  -7      833.18      502.27    300.48 o
   1  27  -7      338.33      788.26    214.69 o
   3  27  -7     1957.86     2367.51    279.69 o
   5  27  -7     1038.76      643.19    226.21 o
   7  27  -7      670.78      472.15    321.54 o
  -6  28  -7       31.00      633.40    430.95 o
  -4  28  -7      762.82      619.55    365.25 o
  -2  28  -7     1034.57      894.66    225.03 o
   0  28  -7      544.41      404.64    201.04 o
   2  28  -7      709.79      730.24    235.18 o
   4  28  -7      923.08      353.22    257.95 o
   6  28  -7     1445.24     1339.25    472.00 o
  -5  29  -7      301.20     1088.41    445.72 o
  -3  29  -7     1501.60     1148.60    306.30 o
  -1  29  -7     1820.98     1974.27    349.98 o
   1  29  -7     1012.75      840.38    243.81 o
   3  29  -7      193.56      431.57    252.25 o
   5  29  -7      568.94       55.36    238.29 o
  -4  30  -7      449.27      651.38    414.74 o
  -2  30  -7     1186.82      676.28    257.46 o
   0  30  -7      973.24      915.23    446.43 o
   2  30  -7      749.26      664.16    253.64 o
   4  30  -7     1882.98     2263.22    342.98 o
  -3  31  -7      487.22      625.36    261.15 o
  -1  31  -7      369.06      519.80    454.87 o
   1  31  -7      250.96       51.41    311.27 o
   3  31  -7      403.39      481.82    281.74 o
  -2  32  -7       16.17       49.71    284.62 o
   0  32  -7      243.36       36.35    766.14 o
   2  32  -7      167.21      272.49    415.02 o
 -12   0  -6      208.09      262.48    324.13 o
  -8   0  -6     5558.53     5527.27    247.84 o
  -6   0  -6     2737.36     2766.16    134.53 o
  -4   0  -6    11265.56    10864.45    275.85 o
  -2   0  -6    13266.54    12767.43    353.33 o
   0   0  -6    44994.14    46869.84   1238.57 o
   2   0  -6     6237.89     5498.14    202.28 o
   4   0  -6    83326.34    86846.95   1926.30 o
   6   0  -6    17528.51    17463.49    579.77 o
   8   0  -6     1846.03     1979.69    225.53 o
  10   0  -6     1439.30     1244.39    270.03 o
  12   0  -6      226.86      -44.17    422.68 o
 -11   1  -6      263.32      237.70    179.63 o
  -9   1  -6     1857.17     1997.24    159.68 o
  -7   1  -6     8721.08     9134.08    232.45 o
  -5   1  -6     4155.94     4051.15    108.22 o
  -3   1  -6    13075.87    12820.18    236.89 o
  -1   1  -6    91563.84    92280.23   1457.80 o
   1   1  -6     1576.16     1371.88     65.80 o
   3   1  -6    17582.25    17386.26    321.14 o
   5   1  -6      473.53      264.56     71.64 o
   7   1  -6     1084.61     1110.85    111.49 o
   9   1  -6     1917.98     1615.43    159.83 o
  11   1  -6      127.53      327.33    198.83 o
 -12   2  -6     1120.03     1257.83    319.22 o
 -10   2  -6       81.36      106.21    176.18 o
  -8   2  -6     2823.07     2853.38    149.48 o
  -6   2  -6     8171.45     8113.08    174.88 o
  -4   2  -6      153.73      217.18     49.88 o
  -2   2  -6    17129.89    16981.72    307.93 o
   0   2  -6     1741.76     1921.54     77.27 o
   2   2  -6    16463.50    16093.86    305.49 o
   4   2  -6    11641.99    11549.61    246.96 o
   6   2  -6     1414.68     1267.78    112.15 o
   8   2  -6      524.38      441.61    130.52 o
  10   2  -6      853.65      706.07    231.93 o
  12   2  -6      251.58       27.40    301.36 o
 -11   3  -6     2225.26     2594.50    257.16 o
  -9   3  -6     2402.86     2229.16    177.69 o
  -7   3  -6     2678.71     2829.48    116.18 o
  -5   3  -6      585.56      592.99     51.72 o
  -3   3  -6    21488.24    21099.90    350.75 o
  -1   3  -6     1916.85     2121.83     81.76 o
   1   3  -6     1875.14     1828.46     80.49 o
   3   3  -6     8666.77     8849.04    195.16 o
   5   3  -6    15327.94    14790.26    322.21 o
   7   3  -6     6824.68     6861.25    229.04 o
   9   3  -6     1118.68      867.11    164.07 o
  11   3  -6      486.31      360.91    224.36 o
 -12   4  -6     1339.31     1660.48    463.91 o
 -10   4  -6     4808.80     4858.78    382.63 o
  -8   4  -6      828.40      907.43    117.45 o
  -6   4  -6     6113.49     5769.34    151.55 o
  -4   4  -6    14968.74    14666.28    257.61 o
  -2   4  -6    13428.50    12853.58    262.11 o
   0   4  -6    45978.82    45170.50    799.79 o
   2   4  -6     1737.27     1682.00     76.69 o
   4   4  -6     4272.62     4123.35    128.13 o
   6   4  -6     4154.65     4428.23    157.83 o
   8   4  -6     9906.94    10911.41    351.45 o
  10   4  -6      909.30      642.41    174.60 o
  12   4  -6       89.61      279.17    487.07 o
 -11   5  -6      372.80     1081.53    359.66 o
  -9   5  -6     5057.88     4828.12    232.68 o
  -7   5  -6     8529.05     9023.95    213.92 o
  -5   5  -6     2352.10     2461.25     94.53 o
  -3   5  -6     2306.55     2087.14     71.62 o
  -1   5  -6     4503.90     4141.89    125.01 o
   1   5  -6     7003.22     6868.63    171.52 o
   3   5  -6     4373.90     4829.61    142.79 o
   5   5  -6     5507.09     5224.37    165.51 o
   7   5  -6     7943.57     8165.03    279.92 o
   9   5  -6     1172.68      818.36    193.04 o
  11   5  -6      592.56      348.55    212.06 o
 -12   6  -6      918.98     1135.13    423.27 o
 -10   6  -6      409.02      420.30    138.73 o
  -8   6  -6      459.76      210.81    100.89 o
  -6   6  -6     1021.51     1051.44     74.81 o
  -4   6  -6      391.94      323.71     46.63 o
  -2   6  -6     1742.24     1883.49     78.37 o
   0   6  -6     1514.84     1614.24     71.51 o
   2   6  -6      476.16      585.66     69.26 o
   4   6  -6     7250.96     7806.92    190.27 o
   6   6  -6     1454.66     1677.64    118.32 o
   8   6  -6       56.08      119.27    147.07 o
  10   6  -6       77.64      133.47    150.44 o
  12   6  -6      672.57      264.25    490.02 o
 -11   7  -6     1608.84     1973.22    426.60 o
  -9   7  -6     1296.36     1427.69    140.87 o
  -7   7  -6      309.37      417.93     80.99 o
  -5   7  -6     7865.50     7942.01    179.87 o
  -3   7  -6     2242.62     2220.29     89.40 o
  -1   7  -6     2047.74     1903.54     92.33 o
   1   7  -6     4028.76     3951.30    125.36 o
   3   7  -6     3343.65     3295.86    111.81 o
   5   7  -6     7082.53     6976.30    198.05 o
   7   7  -6     2973.20     2928.79    152.40 o
   9   7  -6      751.83      729.33    166.24 o
  11   7  -6        7.47     -276.07    276.07 o
 -12   8  -6      996.35      842.80    427.59 o
 -10   8  -6     1764.86     1513.45    265.44 o
  -8   8  -6      881.71     1029.94    107.28 o
  -6   8  -6      881.55      860.19     85.53 o
  -4   8  -6    11592.91    11725.63    285.87 o
  -2   8  -6     8716.12     7922.79    185.25 o
   0   8  -6     6132.57     6111.94    160.81 o
   2   8  -6    11912.70    12410.90    280.47 o
   4   8  -6     1247.59     1229.96    115.21 o
   6   8  -6     7217.98     7602.88    234.01 o
   8   8  -6     1159.90     1230.06    141.99 o
  10   8  -6      720.34      439.80    208.22 o
  12   8  -6       11.45      147.44    525.94 o
 -11   9  -6      688.17      824.74    395.78 o
  -9   9  -6      308.90      394.56    283.19 o
  -7   9  -6     1483.35     1738.44    169.14 o
  -5   9  -6     3230.36     3238.98    143.29 o
  -3   9  -6     7092.13     7492.08    233.72 o
  -1   9  -6     1244.02     1060.20     74.50 o
   1   9  -6     7297.32     6961.02    180.06 o
   3   9  -6     2807.22     2554.33    107.98 o
   5   9  -6     7893.85     8239.42    241.97 o
   7   9  -6     3785.01     4018.12    203.00 o
   9   9  -6     3099.99     3343.04    222.59 o
  11   9  -6      417.28      -48.04    344.38 o
 -10  10  -6      241.13      314.51    357.30 o
  -8  10  -6      315.06      673.02    212.26 o
  -6  10  -6      352.85      392.41     63.82 o
  -4  10  -6     2653.09     2596.20    123.27 o
  -2  10  -6     2096.83     2199.01    100.59 o
   0  10  -6     3743.38     3705.31    111.26 o
   2  10  -6     7114.78     7297.56    202.82 o
   4  10  -6     3506.41     3479.40    148.71 o
   6  10  -6      401.38      325.21     90.49 o
   8  10  -6     1648.44     1671.92    183.56 o
  10  10  -6      531.64      765.85    229.13 o
  12  10  -6      187.88      487.27    619.59 o
 -11  11  -6      527.15      203.19    385.57 o
  -9  11  -6     2925.68     2821.52    312.95 o
  -7  11  -6      152.66      -35.75    166.47 o
  -5  11  -6     4482.24     4825.02    169.89 o
  -3  11  -6    16414.24    16763.55    423.06 o
  -1  11  -6    10686.21    10500.68    256.14 o
   1  11  -6     3898.41     3632.10    136.77 o
   3  11  -6     3087.17     3284.15    145.88 o
   5  11  -6     4793.02     4342.95    169.28 o
   7  11  -6     1208.59     1410.20    139.09 o
   9  11  -6      976.96     1042.39    283.75 o
  11  11  -6      895.14     1122.06    334.58 o
 -10  12  -6     1678.22     1822.93    297.14 o
  -8  12  -6     1337.68     1747.63    270.33 o
  -6  12  -6      518.06      302.53    114.95 o
  -4  12  -6      949.20     1171.60     98.85 o
  -2  12  -6    24465.18    26053.48    593.89 o
   0  12  -6     8488.72     7963.08    206.76 o
   2  12  -6     6211.44     6025.36    186.90 o
   4  12  -6     3880.58     3971.88    160.16 o
   6  12  -6    12651.00    12981.00    339.76 o
   8  12  -6     6627.00     6881.33    357.33 o
  10  12  -6      447.00      900.68    241.88 o
  12  12  -6     1519.24      576.99    635.88 o
 -11  13  -6      652.65      326.68    422.48 o
  -9  13  -6      681.94      434.19    249.40 o
  -7  13  -6     1509.57     1464.81    244.93 o
  -5  13  -6     1517.12     1619.66    127.77 o
  -3  13  -6     7627.64     8476.07    255.36 o
  -1  13  -6      274.09      228.36     73.82 o
   1  13  -6      270.47      300.28    102.59 o
   3  13  -6      472.50      651.12    103.05 o
   5  13  -6     7672.75     7607.54    243.49 o
   7  13  -6      831.50      476.67    142.41 o
   9  13  -6     1367.44     1117.49    224.63 o
  11  13  -6      300.77       -4.15    368.40 o
 -10  14  -6     2221.12     2659.52    350.61 o
  -8  14  -6      801.81      712.26    299.49 o
  -6  14  -6      662.56      657.72    204.24 o
  -4  14  -6     4740.39     4753.48    186.78 o
  -2  14  -6     8598.17     8685.31    291.76 o
   0  14  -6     2026.89     1812.04    114.10 o
   2  14  -6     6355.95     6555.44    218.26 o
   4  14  -6      374.59      594.08     96.92 o
   6  14  -6     3536.95     3399.07    160.83 o
   8  14  -6     1708.94     1599.42    179.55 o
  10  14  -6      546.28      171.79    235.47 o
 -11  15  -6      313.38      396.62    341.79 o
  -9  15  -6     1515.61     1298.54    290.62 o
  -7  15  -6     1559.40     2215.51    296.93 o
  -5  15  -6     1151.53     1141.96    123.84 o
  -3  15  -6     6379.71     6190.27    209.85 o
  -1  15  -6     7280.55     6892.57    238.06 o
   1  15  -6     6628.93     6399.43    202.37 o
   3  15  -6      710.75      772.56    142.48 o
   5  15  -6     5419.81     5703.75    203.33 o
   7  15  -6     4697.94     4884.68    290.58 o
   9  15  -6     2024.40     2152.62    261.42 o
  11  15  -6     1080.32      708.50    412.89 o
 -10  16  -6     1322.88     1271.06    321.70 o
  -8  16  -6      473.61      651.81    256.70 o
  -6  16  -6     1067.75      626.58    229.11 o
  -4  16  -6    10252.04    10630.07    321.14 o
  -2  16  -6     3173.33     2844.53    150.82 o
   0  16  -6     3079.56     3017.01    159.30 o
   2  16  -6     3599.79     3751.46    167.74 o
   4  16  -6     5313.70     5196.81    203.25 o
   6  16  -6      563.97      341.87    144.89 o
   8  16  -6     1761.57     2173.74    220.69 o
  10  16  -6      874.95      939.12    265.61 o
  -9  17  -6      928.66      706.80    283.68 o
  -7  17  -6      619.44     1177.84    276.44 o
  -5  17  -6      970.62      721.76    289.18 o
  -3  17  -6     2489.43     2703.03    189.47 o
  -1  17  -6     1371.34     1368.46    163.00 o
   1  17  -6     1500.73     1413.76    122.17 o
   3  17  -6     2387.04     2212.98    141.93 o
   5  17  -6     3074.12     3138.03    157.02 o
   7  17  -6     2353.98     2480.60    204.45 o
   9  17  -6        3.21      289.95    231.41 o
  11  17  -6      220.92      692.95    427.49 o
 -10  18  -6       45.84      414.79    335.53 o
  -8  18  -6      278.99       17.20    259.61 o
  -6  18  -6       63.64     -153.42    230.80 o
  -4  18  -6       70.92       25.05    127.54 o
  -2  18  -6     4306.23     4295.33    201.77 o
   0  18  -6      794.51      983.20    128.48 o
   2  18  -6     2490.73     2427.43    148.15 o
   4  18  -6     1428.61     1423.47    131.73 o
   6  18  -6      836.09      776.01    156.53 o
   8  18  -6     1754.38     1757.68    272.01 o
  10  18  -6      521.36       77.21    360.54 o
  -9  19  -6      238.78      538.62    302.29 o
  -7  19  -6      463.94       37.52    445.75 o
  -5  19  -6     1407.08     1096.49    267.04 o
  -3  19  -6     5643.27     5515.75    232.05 o
  -1  19  -6     3666.25     3580.13    197.35 o
   1  19  -6      342.90      202.78    111.35 o
   3  19  -6      806.38      879.17    170.69 o
   5  19  -6        3.95       69.06    129.75 o
   7  19  -6     1164.22     1069.53    178.89 o
   9  19  -6      242.54      193.09    252.95 o
  -8  20  -6     1324.24      982.39    427.98 o
  -6  20  -6     1621.42     1958.48    456.05 o
  -4  20  -6     4324.89     3874.72    360.05 o
  -2  20  -6     7616.71     8043.10    349.93 o
   0  20  -6     1932.49     1993.39    165.00 o
   2  20  -6     3324.62     3616.76    185.85 o
   4  20  -6      589.61      569.96    153.53 o
   6  20  -6     4656.93     4904.61    262.81 o
   8  20  -6      932.12      966.80    282.12 o
  10  20  -6      258.79      279.75    405.82 o
  -9  21  -6      229.27     -336.27    834.17 o
  -7  21  -6     1476.30     1289.05    323.79 o
  -5  21  -6     1136.56     1275.08    482.95 o
  -3  21  -6      257.16       35.58     91.00 o
  -1  21  -6     4172.33     4173.68    228.68 o
   1  21  -6     5128.22     4729.02    282.71 o
   3  21  -6     2677.06     2775.74    181.08 o
   5  21  -6      124.96      229.62    186.60 o
   7  21  -6      471.03      221.13    171.94 o
   9  21  -6      415.28      329.64    262.18 o
  -8  22  -6        0.41       11.02    426.21 o
  -6  22  -6      908.95      438.58    403.63 o
  -4  22  -6      800.53     1147.87    170.48 o
  -2  22  -6     1345.92     1170.95    144.97 o
   0  22  -6     1368.57     1447.37    157.37 o
   2  22  -6      959.64     1102.38    138.46 o
   4  22  -6     3439.90     3480.43    236.74 o
   6  22  -6      455.55     -129.16    212.92 o
   8  22  -6      243.40      -99.27    237.86 o
  -9  23  -6      402.43      183.99    366.74 o
  -7  23  -6     1485.49     1847.14    358.66 o
  -5  23  -6     4892.16     4107.85    414.22 o
  -3  23  -6     1633.10     1762.51    194.24 o
  -1  23  -6     1356.81     1235.08    305.81 o
   1  23  -6     2507.81     2785.53    286.38 o
   3  23  -6      126.37      217.13    151.47 o
   5  23  -6     1339.32     1604.29    212.65 o
   7  23  -6     1320.87     1106.26    323.38 o
   9  23  -6      740.06      578.96    402.85 o
  -8  24  -6      723.35      382.67    484.42 o
  -6  24  -6     1779.59     2321.90    399.15 o
  -4  24  -6     1108.06     1285.38    191.24 o
  -2  24  -6     2732.19     2745.49    191.60 o
   0  24  -6     1156.37     1575.28    306.18 o
   2  24  -6     2203.49     2227.15    208.48 o
   4  24  -6      312.67      503.67    177.21 o
   6  24  -6     1098.87      674.30    224.69 o
   8  24  -6      536.64      504.91    302.64 o
  -7  25  -6      533.96      957.51    359.11 o
  -5  25  -6     1898.89     2135.67    378.92 o
  -3  25  -6      118.26      -34.39    163.99 o
  -1  25  -6      520.23      810.18    228.98 o
   1  25  -6     3173.93     3261.06    226.00 o
   3  25  -6     2088.90     2708.44    231.94 o
   5  25  -6     1486.81     1458.40    222.89 o
   7  25  -6      112.17      180.68    241.73 o
  -6  26  -6      803.04      198.71    347.71 o
  -4  26  -6     2797.41     3032.76    244.48 o
  -2  26  -6     1529.16     1443.63    220.15 o
   0  26  -6      434.08      285.19    176.88 o
   2  26  -6     2458.79     2292.90    362.66 o
   4  26  -6     1518.13     1536.48    223.01 o
   6  26  -6      227.33      477.52    228.30 o
   8  26  -6      129.55       99.11    380.26 o
  -7  27  -6      283.38       65.95    400.39 o
  -5  27  -6       92.34      -67.54    346.51 o
  -3  27  -6     1096.62     1214.73    210.51 o
  -1  27  -6     1683.37     1475.53    233.84 o
   1  27  -6      383.42      369.63    187.91 o
   3  27  -6     1290.88     1443.57    306.37 o
   5  27  -6      838.96      698.39    221.14 o
   7  27  -6      758.00      694.61    318.28 o
  -6  28  -6      390.86     -216.05    385.32 o
  -4  28  -6     1527.42     1386.76    269.04 o
  -2  28  -6      679.29      740.74    210.36 o
   0  28  -6       30.71      -95.47    184.42 o
   2  28  -6     3864.26     3807.85    313.92 o
   4  28  -6     1424.73     1993.79    295.79 o
   6  28  -6      911.18      674.64    298.65 o
  -5  29  -6     1228.09      590.20    404.66 o
  -3  29  -6      155.21      345.75    217.95 o
  -1  29  -6      843.77      724.94    242.98 o
   1  29  -6      886.30     1174.69    233.26 o
   3  29  -6     1165.64     1076.44    277.78 o
   5  29  -6      913.02     1160.59    377.08 o
  -4  30  -6      438.52      472.33    564.91 o
  -2  30  -6     1500.77     1329.05    261.68 o
   0  30  -6      309.66      342.95    269.69 o
   2  30  -6        0.04        6.24    234.99 o
   4  30  -6      942.80      990.71    438.33 o
  -3  31  -6     1198.29     1116.61    259.08 o
  -1  31  -6     1854.90     1807.19    355.68 o
   1  31  -6      723.37     1185.55    332.60 o
   3  31  -6     1177.61      866.78    410.59 o
  -2  32  -6      482.12      374.47    308.16 o
   0  32  -6     1716.47     1436.49    371.18 o
   2  32  -6      465.57      113.39    330.85 o
  -1  33  -6      297.65      -92.67    493.84 o
   1  33  -6     1195.36     2124.01    404.56 o
 -11   1  -5       66.90     -131.79    178.58 o
  -9   1  -5     2130.21     2108.94    122.24 o
  -7   1  -5     5976.19     5894.67    149.36 o
  -5   1  -5     5934.61     5623.47    122.37 o
  -3   1  -5      238.00      383.51     42.43 o
  -1   1  -5    14433.10    14445.87    265.33 o
   1   1  -5     4860.09     4583.43    111.97 o
   3   1  -5      450.36      480.53     60.45 o
   5   1  -5    14882.67    15611.38    308.12 o
   7   1  -5      513.87      516.68    100.32 o
   9   1  -5     2215.47     1850.73    188.90 o
  11   1  -5      305.26     -196.32    196.32 o
 -12   2  -5      921.95      927.27    226.27 o
 -10   2  -5      538.37      349.19    160.05 o
  -8   2  -5      437.07      286.73     78.84 o
  -6   2  -5     4766.45     4441.54    117.55 o
  -4   2  -5    20354.69    20573.54    317.85 o
  -2   2  -5     8588.58     9273.03    187.06 o
   0   2  -5     5981.78     5974.02    142.77 o
   2   2  -5     7760.27     7579.19    158.94 o
   4   2  -5     8405.10     7746.94    179.39 o
   6   2  -5     5416.88     5456.64    171.33 o
   8   2  -5     1383.07     1196.28    130.66 o
  10   2  -5       53.81     -148.96    164.17 o
  12   2  -5      255.59       24.80    275.57 o
 -11   3  -5      704.49      983.97    196.47 o
  -9   3  -5      113.92       78.51    110.35 o
  -7   3  -5     2022.13     2100.69     97.16 o
  -5   3  -5     3495.55     3505.72     92.41 o
  -3   3  -5    10226.23     9344.57    174.97 o
  -1   3  -5     9180.24     9599.87    205.49 o
   1   3  -5      664.43      610.21     65.05 o
   3   3  -5     1141.39     1115.72     67.68 o
   5   3  -5     5977.73     6916.38    182.29 o
   7   3  -5     6219.91     6264.75    197.27 o
   9   3  -5     4202.51     4009.53    195.61 o
  11   3  -5      184.23      277.77    274.64 o
  13   3  -5      534.93      230.68    505.13 o
 -12   4  -5      126.24     -374.19    374.19 o
 -10   4  -5     1365.76     1568.28    164.69 o
  -8   4  -5     1414.87     1682.10    102.21 o
  -6   4  -5      328.17      380.08     58.55 o
  -4   4  -5       88.74      139.78     34.19 o
  -2   4  -5     1347.91     1244.06     62.43 o
   0   4  -5     4717.95     4729.71    119.22 o
   2   4  -5     3103.31     2979.54     94.47 o
   4   4  -5    11878.41    12472.52    255.72 o
   6   4  -5     1427.65     1227.62     92.41 o
   8   4  -5     1083.52     1098.47    129.60 o
  10   4  -5     2021.03     1913.26    186.63 o
  12   4  -5     1191.55     1277.85    502.38 o
 -11   5  -5      222.97      358.08    162.91 o
  -9   5  -5      565.36      306.70    218.60 o
  -7   5  -5     1383.06     1371.37     83.37 o
  -5   5  -5    11582.75    10952.18    224.20 o
  -3   5  -5    11485.14    11382.89    212.17 o
  -1   5  -5      489.13      400.89     56.48 o
   1   5  -5     9615.04     9843.63    205.73 o
   3   5  -5     2176.20     2439.75     92.94 o
   5   5  -5     7767.42     7534.04    198.45 o
   7   5  -5     2617.32     2733.08    158.15 o
   9   5  -5      472.74      341.81    134.43 o
  11   5  -5      112.47      261.96    199.81 o
 -12   6  -5     1443.18     1028.33    447.41 o
 -10   6  -5     1864.57     1959.84    161.84 o
  -8   6  -5      878.85      979.73     96.37 o
  -6   6  -5    21311.03    21702.43    426.97 o
  -4   6  -5     8151.15     7253.39    225.23 o
  -2   6  -5     2204.12     2121.25     79.55 o
   0   6  -5     7987.66     8345.33    182.76 o
   2   6  -5    14722.78    14511.44    293.30 o
   4   6  -5     7716.62     7460.85    191.12 o
   6   6  -5     5146.97     5482.17    196.58 o
   8   6  -5     4303.01     4375.19    225.65 o
  10   6  -5     1695.28     1433.47    157.62 o
  12   6  -5     1406.65     1099.00    508.67 o
 -11   7  -5     3048.50     3343.14    491.19 o
  -9   7  -5     3597.96     3220.70    178.96 o
  -7   7  -5     5191.51     5419.18    147.61 o
  -5   7  -5     3179.70     3028.15    106.12 o
  -3   7  -5    13846.79    12942.47    259.08 o
  -1   7  -5      494.32      489.97     55.79 o
   1   7  -5     6208.35     5549.22    144.12 o
   3   7  -5    16752.54    16391.21    339.34 o
   5   7  -5     9000.71     8955.60    243.11 o
   7   7  -5     1998.23     1863.40    122.24 o
   9   7  -5     2661.29     2712.61    191.75 o
  11   7  -5     2382.24     2132.02    322.23 o
 -12   8  -5      224.21      166.87    367.51 o
 -10   8  -5      372.56     -116.24    194.16 o
  -8   8  -5      842.29      921.49    197.00 o
  -6   8  -5     7255.77     7374.71    182.59 o
  -4   8  -5    20770.11    19991.47    449.79 o
  -2   8  -5     4191.82     4153.01    113.90 o
   0   8  -5     2462.23     2305.32     86.06 o
   2   8  -5     3294.73     4023.98    124.36 o
   4   8  -5     6999.18     7449.48    207.05 o
   6   8  -5     1275.54     1242.50    100.63 o
   8   8  -5     1275.16     1300.64    168.29 o
  10   8  -5       81.43       59.36    157.78 o
  12   8  -5      192.08     -555.39    555.39 o
 -11   9  -5     2354.04     2606.35    470.97 o
  -9   9  -5     1299.10     1342.29    244.63 o
  -7   9  -5      838.06      590.86    144.16 o
  -5   9  -5     8305.98     8210.07    196.63 o
  -3   9  -5     1050.48      995.61     67.01 o
  -1   9  -5     4230.82     3791.58    122.97 o
   1   9  -5      355.10      370.65     76.72 o
   3   9  -5    10173.09    10057.44    271.96 o
   5   9  -5     3712.65     3815.14    146.14 o
   7   9  -5     8069.40     9157.56    261.65 o
   9   9  -5     2119.26     2172.10    192.94 o
  11   9  -5      213.86      280.65    272.14 o
 -12  10  -5     2132.54     2109.86    550.29 o
 -10  10  -5     2887.39     3763.58    352.14 o
  -8  10  -5     1673.95     1517.39    237.77 o
  -6  10  -5      311.20      288.65    178.18 o
  -4  10  -5    44952.65    46605.05    900.50 o
  -2  10  -5    25425.44    24248.53    482.14 o
   0  10  -5     5701.75     4863.22    130.93 o
   2  10  -5    10296.69     9464.05    245.86 o
   4  10  -5     8804.90     9691.99    253.63 o
   6  10  -5     4304.11     4018.64    159.19 o
   8  10  -5     1891.08     1961.36    202.00 o
  10  10  -5     3446.52     3478.03    386.71 o
  12  10  -5      921.48      337.67    568.35 o
 -11  11  -5     1392.35     1473.67    320.69 o
  -9  11  -5     3121.01     3612.73    925.06 o
  -7  11  -5     2190.78     1963.93    163.68 o
  -5  11  -5    13980.32    14024.08    422.89 o
  -3  11  -5     5271.55     5914.76    172.90 o
  -1  11  -5      689.06      549.51     62.41 o
   1  11  -5    15296.65    17161.85    347.76 o
   3  11  -5    19513.15    20415.54    466.26 o
   5  11  -5      768.96      726.29     86.52 o
   7  11  -5    12248.43    12773.06    326.50 o
   9  11  -5     2014.30     2252.63    194.39 o
  11  11  -5     2667.11     2519.16    372.96 o
 -10  12  -5      839.54      753.12    254.66 o
  -8  12  -5      829.92      685.96    216.24 o
  -6  12  -5      140.83      276.18     98.47 o
  -4  12  -5     2365.17     2406.29    109.76 o
  -2  12  -5      394.84      222.22     58.73 o
   0  12  -5     1475.03     1380.07     75.97 o
   2  12  -5     7394.99     7460.64    203.90 o
   4  12  -5      294.74      273.06     78.26 o
   6  12  -5     2272.04     2149.82    143.52 o
   8  12  -5     7733.83     8344.79    316.59 o
  10  12  -5      242.42       85.34    217.24 o
  12  12  -5      800.30      757.40    595.83 o
 -11  13  -5     1603.53     2016.91    346.28 o
  -9  13  -5     6963.55     6452.31    453.46 o
  -7  13  -5      968.73      721.63    211.04 o
  -5  13  -5     3068.89     2824.81    244.93 o
  -3  13  -5    15750.99    15204.34    388.94 o
  -1  13  -5    14714.50    15349.62    356.35 o
   1  13  -5     8035.24     7566.05    196.12 o
   3  13  -5     1882.54     1860.10    114.91 o
   5  13  -5    20644.05    22946.61    499.36 o
   7  13  -5     8457.09     9499.51    331.99 o
   9  13  -5     1444.06     1454.80    226.67 o
  11  13  -5     2444.63     1327.38    355.18 o
 -10  14  -5     1648.68     1871.46    318.81 o
  -8  14  -5      936.78      948.32    245.83 o
  -6  14  -5     6155.77     7075.65    431.63 o
  -4  14  -5     1673.82     1708.26     96.04 o
  -2  14  -5     9101.56     8723.04    267.26 o
   0  14  -5    15475.54    15463.85    374.56 o
   2  14  -5     2722.87     2352.06    127.53 o
   4  14  -5    11069.47    11148.13    312.21 o
   6  14  -5      591.19      543.27    137.64 o
   8  14  -5     2369.14     2292.93    191.54 o
  10  14  -5      229.38      227.34    230.96 o
 -11  15  -5      121.53     -314.41    441.92 o
  -9  15  -5     1096.17     1291.43    292.63 o
  -7  15  -5     1147.63      941.98    232.39 o
  -5  15  -5     2028.02     2177.87    252.56 o
  -3  15  -5      949.08     1001.07     87.99 o
  -1  15  -5     1577.39     1589.16    145.52 o
   1  15  -5     2196.45     2238.04    141.97 o
   3  15  -5     3973.82     4100.97    241.73 o
   5  15  -5     1068.19     1105.72    101.21 o
   7  15  -5     1652.85     1779.27    166.07 o
   9  15  -5      173.50      269.20    206.82 o
  11  15  -5       66.98      461.48    376.19 o
 -10  16  -5      592.41      502.73    296.72 o
  -8  16  -5     2165.07     1977.60    304.32 o
  -6  16  -5     1204.17      978.66    227.94 o
  -4  16  -5     2287.32     2296.08    153.82 o
  -2  16  -5     7724.44     8704.97    346.11 o
   0  16  -5      113.18      266.21     82.36 o
   2  16  -5     2023.46     2353.82    191.35 o
   4  16  -5     7748.75     7955.42    250.26 o
   6  16  -5     2399.45     2313.55    174.95 o
   8  16  -5      986.39     1224.03    189.36 o
  10  16  -5        7.50      116.27    252.24 o
  -9  17  -5      999.17      946.78    298.68 o
  -7  17  -5      627.38      158.61    380.86 o
  -5  17  -5      859.28      774.17    353.87 o
  -3  17  -5     8794.38     8574.57    278.47 o
  -1  17  -5     5819.34     6051.44    220.68 o
   1  17  -5     2090.34     2096.35    126.30 o
   3  17  -5     2555.02     2641.90    142.69 o
   5  17  -5     5149.51     5545.91    185.66 o
   7  17  -5      269.14      177.18    131.21 o
   9  17  -5      635.79      381.26    225.47 o
  11  17  -5     1107.75     1161.99    450.56 o
 -10  18  -5      331.45      398.31    321.18 o
  -8  18  -5      718.27      463.34    268.92 o
  -6  18  -5      233.62      139.69    235.29 o
  -4  18  -5     1479.62     1698.50    223.21 o
  -2  18  -5     2231.03     1813.65    238.40 o
   0  18  -5     1571.75     1656.99    146.11 o
   2  18  -5      129.14      216.06     92.59 o
   4  18  -5      382.21      409.38    142.27 o
   6  18  -5    10907.58    11162.65    380.28 o
   8  18  -5     1908.95     1736.66    288.58 o
  10  18  -5      130.80     -199.16    393.02 o
  -9  19  -5      464.81      616.62    306.40 o
  -7  19  -5      863.07      616.71    301.25 o
  -5  19  -5     1701.61     1694.62    283.42 o
  -3  19  -5     1215.45     1420.16    106.40 o
  -1  19  -5      563.09      873.66    179.27 o
   1  19  -5     2219.50     2230.31    162.49 o
   3  19  -5     2771.34     2549.09    141.70 o
   5  19  -5      282.58      335.23    158.58 o
   7  19  -5       96.52      342.29    150.44 o
   9  19  -5       81.30     -271.77    282.04 o
 -10  20  -5      590.94      620.74    371.99 o
  -8  20  -5      840.62      799.84    303.38 o
  -6  20  -5      278.37      205.55    232.72 o
  -4  20  -5      766.32      933.68    291.54 o
  -2  20  -5     2058.62     1823.62    117.95 o
   0  20  -5     1927.61     1735.30    151.73 o
   2  20  -5     1755.14     1517.26    133.27 o
   4  20  -5     1870.96     1858.38    171.88 o
   6  20  -5     1375.15     1520.85    182.45 o
   8  20  -5      649.99      404.80    368.52 o
  10  20  -5      605.70      105.35    401.67 o
  -9  21  -5      224.92      -57.67    331.32 o
  -7  21  -5     3952.67     3304.13    388.73 o
  -5  21  -5     2357.71     2316.15    766.34 o
  -3  21  -5     1451.61     1537.32    203.03 o
  -1  21  -5      739.95      717.57    107.78 o
   1  21  -5       76.31       54.23    128.53 o
   3  21  -5     1314.90     1058.06    148.90 o
   5  21  -5     1093.92     1030.73    176.76 o
   7  21  -5      645.85      590.64    243.71 o
   9  21  -5      968.83      766.32    275.70 o
  -8  22  -5      433.18     -221.56    311.89 o
  -6  22  -5     3065.05     3144.13    387.85 o
  -4  22  -5     1612.32     1813.18    229.18 o
  -2  22  -5      728.63      723.02    117.32 o
   0  22  -5     1428.54     1361.56    134.12 o
   2  22  -5     2308.37     2214.43    171.26 o
   4  22  -5     2091.26     2409.79    252.98 o
   6  22  -5      447.60      324.30    158.77 o
   8  22  -5      190.06     -245.22    255.33 o
  -9  23  -5      372.05      523.00    387.82 o
  -7  23  -5     1785.11     1745.37    371.12 o
  -5  23  -5     2197.87     2248.37    353.01 o
  -3  23  -5       41.46      -43.09    213.57 o
  -1  23  -5      280.87      281.30    150.57 o
   1  23  -5     6198.27     6741.67    292.54 o
   3  23  -5     3411.46     3856.69    243.97 o
   5  23  -5      114.83      360.18    168.30 o
   7  23  -5     1651.26     1580.13    253.98 o
   9  23  -5      950.91     1500.67    611.93 o
  -8  24  -5      348.72      773.40    380.80 o
  -6  24  -5      161.88      -55.16    289.86 o
  -4  24  -5      397.04      346.67    190.53 o
  -2  24  -5      694.46      519.45    162.85 o
   0  24  -5       73.41      -77.49    126.44 o
   2  24  -5       65.63      158.84    139.18 o
   4  24  -5     2163.57     2046.84    212.45 o
   6  24  -5      806.19      905.20    184.13 o
   8  24  -5      530.49      558.39    315.31 o
  -7  25  -5      634.03      777.97    555.98 o
  -5  25  -5     1880.26     2237.75    691.44 o
  -3  25  -5     2965.86     2979.56    238.36 o
  -1  25  -5     4489.97     4503.42    242.10 o
   1  25  -5      596.35      434.07    152.35 o
   3  25  -5     2356.08     2507.65    220.07 o
   5  25  -5      882.01      889.43    243.83 o
   7  25  -5      367.38      494.23    354.86 o
  -8  26  -5      723.56      652.31    386.72 o
  -6  26  -5     1365.56     1473.25    377.22 o
  -4  26  -5       78.03      -55.12    150.95 o
  -2  26  -5     2994.47     3317.82    267.06 o
   0  26  -5     2836.84     2828.61    250.46 o
   2  26  -5     2604.30     2878.18    263.41 o
   4  26  -5       10.16      -78.73    181.38 o
   6  26  -5     3651.93     3457.98    301.01 o
   8  26  -5      464.35      295.78    376.48 o
  -7  27  -5     1122.56      386.56    409.28 o
  -5  27  -5     1020.99      483.64    346.04 o
  -3  27  -5       54.83      186.26    171.31 o
  -1  27  -5     2043.50     2175.45    190.79 o
   1  27  -5     1228.81     1311.62    211.28 o
   3  27  -5     3018.28     3291.15    296.27 o
   5  27  -5      135.20      247.22    204.50 o
   7  27  -5      607.70      703.65    298.56 o
  -6  28  -5     1449.77      937.57    471.76 o
  -4  28  -5      135.93      151.83    149.29 o
  -2  28  -5      779.96     1147.97    221.28 o
   0  28  -5      991.77     1145.74    200.78 o
   2  28  -5     1532.94     1937.73    253.70 o
   4  28  -5      323.12      328.73    205.01 o
   6  28  -5      603.50      369.40    277.22 o
  -5  29  -5      161.93      229.11    378.46 o
  -3  29  -5      812.37      564.17    225.34 o
  -1  29  -5     1890.90     2321.86    326.68 o
   1  29  -5     1864.34     2574.13    361.80 o
   3  29  -5      229.63      377.61    355.63 o
   5  29  -5      830.33      563.28    268.17 o
  -4  30  -5     1829.06     2030.37    525.84 o
  -2  30  -5     2358.62     2480.72    281.51 o
   0  30  -5     3134.85     3490.19    389.65 o
   2  30  -5     1969.55     1636.14    261.33 o
   4  30  -5     1069.34      644.46    268.00 o
   6  30  -5     1601.90     1495.17    397.90 o
  -5  31  -5      442.68       22.92    435.85 o
  -3  31  -5      583.14      361.47    224.59 o
  -1  31  -5     1380.38     1928.92    329.42 o
   1  31  -5     1451.90      850.66    403.44 o
   3  31  -5     1956.07     1435.89    283.55 o
   5  31  -5       24.00     -139.93    380.42 o
  -4  32  -5        8.48      294.23    653.85 o
  -2  32  -5     1104.43      697.91    475.98 o
   0  32  -5       50.70      138.26    305.61 o
   2  32  -5      392.80      620.32    275.86 o
   4  32  -5       53.55      -57.26    339.17 o
  -1  33  -5     1771.61     1938.44    392.45 o
   1  33  -5      733.71      508.78    391.36 o
   3  33  -5      953.32      656.22    293.42 o
 -12   0  -4      268.75       96.79    252.08 o
 -10   0  -4      817.09      893.45    266.21 o
  -8   0  -4     1591.08     1471.55    122.85 o
  -6   0  -4     3745.96     3765.48    139.93 o
  -4   0  -4     1305.36     1282.96     72.34 o
  -2   0  -4    55952.11    56688.24   1310.35 o
   0   0  -4    75351.76    73452.38   1914.94 o
   2   0  -4      545.47      748.84     90.72 o
   4   0  -4     4040.55     4092.52    162.14 o
   6   0  -4     5805.21     5443.11    261.51 o
   8   0  -4     3426.94     3640.37    308.21 o
  10   0  -4      460.99      966.68    420.91 o
  12   0  -4       42.95      102.29    305.00 o
 -11   1  -4       31.28      121.17    170.56 o
  -9   1  -4     4870.89     5213.35    224.31 o
  -7   1  -4      612.76      630.58     58.35 o
  -5   1  -4      528.60      596.25     45.35 o
  -3   1  -4     7996.16     8262.02    144.86 o
  -1   1  -4   186584.19   185101.86   2914.34 o
   1   1  -4     4468.54     4391.91    103.87 o
   3   1  -4     2034.82     2470.05     91.51 o
   5   1  -4     4974.22     5067.21    146.47 o
   7   1  -4     6106.45     5906.38    201.11 o
   9   1  -4      440.52      246.59    111.60 o
  11   1  -4     1671.35     1416.47    231.23 o
 -12   2  -4       95.51     -195.84    195.84 o
 -10   2  -4      559.16      742.15    178.31 o
  -8   2  -4        8.39       34.57     70.83 o
  -6   2  -4       89.15       64.84     40.82 o
  -4   2  -4     2005.82     2158.64     64.88 o
  -2   2  -4    39226.66    38671.22    594.08 o
   0   2  -4    44188.08    43431.68    752.01 o
   2   2  -4    19438.40    19151.64    339.33 o
   4   2  -4      521.25      666.08     63.23 o
   6   2  -4     4568.64     4698.10    177.75 o
   8   2  -4     1576.87     1616.13    187.53 o
  10   2  -4      120.22      249.02    159.08 o
  12   2  -4       58.86       55.08    316.71 o
 -11   3  -4      536.81      754.73    177.87 o
  -9   3  -4      267.43      231.33    107.91 o
  -7   3  -4     4493.64     4515.36    131.58 o
  -5   3  -4     1401.93     1363.50     63.22 o
  -3   3  -4     2944.11     2951.35     79.86 o
  -1   3  -4    49655.49    50985.26    871.53 o
   1   3  -4    57773.09    58900.49    984.37 o
   3   3  -4    20142.82    21228.98    386.43 o
   5   3  -4     5973.15     6118.52    170.01 o
   7   3  -4      104.69       79.51     77.93 o
   9   3  -4     2207.52     1931.58    148.82 o
  11   3  -4      163.45      294.47    225.90 o
  13   3  -4      290.24      221.25    511.02 o
 -12   4  -4      978.81      790.58    377.52 o
 -10   4  -4      246.51      151.49    111.67 o
  -8   4  -4     1485.52     1589.48    111.93 o
  -6   4  -4     3849.90     4018.21    116.42 o
  -4   4  -4     9369.02     9451.64    177.35 o
  -2   4  -4    18218.32    17442.21    291.89 o
   0   4  -4    10145.97     9906.00    210.50 o
   2   4  -4     5017.30     5344.53    131.07 o
   4   4  -4    14563.83    15477.07    315.80 o
   6   4  -4     6476.41     6477.85    201.33 o
   8   4  -4      990.69      993.15    134.58 o
  10   4  -4     1029.93      919.30    159.11 o
  12   4  -4     2587.93     2124.31    350.33 o
 -11   5  -4     1697.96     1687.33    267.68 o
  -9   5  -4       14.62       22.96    101.76 o
  -7   5  -4     4481.79     4647.45    148.62 o
  -5   5  -4     4102.19     3749.88    110.56 o
  -3   5  -4    18758.73    19487.34    328.74 o
  -1   5  -4      208.78      313.30     49.29 o
   1   5  -4     7018.32     7389.55    158.39 o
   3   5  -4    17766.13    18852.76    357.46 o
   5   5  -4     8338.60     8709.46    226.01 o
   7   5  -4     5867.39     6156.05    204.45 o
   9   5  -4     1235.36     1198.46    133.57 o
  11   5  -4      262.42      277.16    198.07 o
  13   5  -4      588.61     -544.79    544.79 o
 -12   6  -4       50.41      100.71    342.38 o
 -10   6  -4      935.41     1007.72    137.41 o
  -8   6  -4      815.13      710.99     77.36 o
  -6   6  -4        7.85       39.11     54.40 o
  -4   6  -4      635.92      775.68     63.23 o
  -2   6  -4     2158.09     1803.50     67.20 o
   0   6  -4     4551.17     4758.92    120.18 o
   2   6  -4     3540.25     4392.44    128.94 o
   4   6  -4     5975.33     6409.59    198.55 o
   6   6  -4      458.05      460.85     74.11 o
   8   6  -4      111.48      186.35     88.55 o
  10   6  -4     1208.34     1063.74    165.33 o
  12   6  -4      427.52       61.53    373.50 o
 -11   7  -4      626.90      224.39    313.52 o
  -9   7  -4      347.71      261.14    176.51 o
  -7   7  -4     4183.67     4200.74    119.98 o
  -5   7  -4     6277.98     6277.11    145.43 o
  -3   7  -4     3615.78     3360.67    105.93 o
  -1   7  -4     4602.53     4233.81    110.29 o
   1   7  -4     8948.47     8560.78    184.16 o
   3   7  -4     8526.14     8475.07    213.82 o
   5   7  -4      985.74      903.93     77.79 o
   7   7  -4      533.96      505.37     87.26 o
   9   7  -4     1395.98     1136.43    138.44 o
  11   7  -4       76.98      121.30    261.60 o
 -12   8  -4      977.53     1010.85    423.66 o
 -10   8  -4      347.32      317.63    195.56 o
  -8   8  -4     1672.07     2054.72    187.22 o
  -6   8  -4     8246.96     8679.32    236.91 o
  -4   8  -4    22701.47    22690.25    504.23 o
  -2   8  -4     5863.18     5570.80    140.29 o
   0   8  -4    20041.35    18950.88    355.93 o
   2   8  -4    16998.35    17415.00    453.25 o
   4   8  -4    12553.66    12395.62    288.27 o
   6   8  -4    14370.91    15661.00    365.02 o
   8   8  -4     2671.60     2970.16    182.88 o
  10   8  -4     1926.39     2057.46    237.40 o
  12   8  -4     1372.42     1384.84    567.56 o
 -11   9  -4     2332.22     2495.05    314.96 o
  -9   9  -4      648.68      521.03    300.96 o
  -7   9  -4     4498.21     4351.69    488.84 o
  -5   9  -4     5119.16     5140.30    184.46 o
  -3   9  -4     7033.87     6446.94    167.25 o
  -1   9  -4     2200.96     2034.83    109.04 o
   1   9  -4     3027.82     3196.34    103.85 o
   3   9  -4     6103.41     6220.94    183.29 o
   5   9  -4     4130.29     4111.31    146.36 o
   7   9  -4     8430.19     8523.45    229.28 o
   9   9  -4     4103.42     3652.34    186.28 o
  11   9  -4      687.16      415.20    275.22 o
 -12  10  -4       18.68      707.93    447.22 o
 -10  10  -4     1228.80      754.85    361.43 o
  -8  10  -4      905.88      801.08    195.68 o
  -6  10  -4     1450.28     1517.71    122.09 o
  -4  10  -4     3228.97     3259.05    138.93 o
  -2  10  -4     8285.10     8226.09    195.62 o
   0  10  -4     6947.49     7323.25    165.07 o
   2  10  -4     1259.85     1312.13     97.27 o
   4  10  -4     1618.05     1638.64     90.73 o
   6  10  -4      899.25      617.87     89.41 o
   8  10  -4      227.48      170.76    114.28 o
  10  10  -4      219.64       20.68    220.15 o
  12  10  -4      792.88     1124.72    568.54 o
 -11  11  -4     2448.13     2364.54    328.16 o
  -9  11  -4      612.44      754.84    223.97 o
  -7  11  -4     2121.77     2476.45    258.81 o
  -5  11  -4     1845.65     1673.29    112.57 o
  -3  11  -4     6163.78     6009.16    154.97 o
  -1  11  -4    14209.70    14209.46    301.52 o
   1  11  -4    11085.27    10585.81    244.61 o
   3  11  -4    12754.56    12664.16    320.04 o
   5  11  -4    11720.86    11961.87    295.33 o
   7  11  -4    13015.47    14565.13    335.73 o
   9  11  -4      756.67      543.62    192.23 o
  11  11  -4      488.72      354.67    283.26 o
 -12  12  -4     2210.65     2285.17    542.24 o
 -10  12  -4     2200.81     2552.69    316.72 o
  -8  12  -4     1290.09     1620.77    247.19 o
  -6  12  -4    12298.00    12837.49    601.40 o
  -4  12  -4    14769.52    13529.20    413.57 o
  -2  12  -4     1827.03     1714.64     92.02 o
   0  12  -4     6459.44     6561.86    158.77 o
   2  12  -4     3630.45     3116.59    302.92 o
   4  12  -4    14016.54    14427.41    354.03 o
   6  12  -4    10050.75    10189.56    265.20 o
   8  12  -4     6798.04     6966.96    281.32 o
  10  12  -4     2952.89     2886.68    280.34 o
  12  12  -4      417.77       52.81    528.49 o
 -11  13  -4      544.30      287.90    265.99 o
  -9  13  -4     2014.29     1532.67    354.06 o
  -7  13  -4     3583.05     3328.92    305.91 o
  -5  13  -4     1681.97     1470.63    185.18 o
  -3  13  -4     9473.32     9644.28    252.71 o
  -1  13  -4     1531.59     1524.28     85.03 o
   1  13  -4     2378.36     2192.47    104.03 o
   3  13  -4     3381.75     3324.95    127.70 o
   5  13  -4     7193.08     7385.66    213.29 o
   7  13  -4     7576.80     8831.65    419.48 o
   9  13  -4      364.55      395.37    195.48 o
  11  13  -4      827.03      584.07    299.27 o
 -10  14  -4      510.21      804.12    313.72 o
  -8  14  -4      286.90      -95.66    206.72 o
  -6  14  -4     1456.97     1514.49    236.81 o
  -4  14  -4    10323.99    11399.13    710.11 o
  -2  14  -4     7200.21     6457.00    188.25 o
   0  14  -4     1243.39     1155.31     81.40 o
   2  14  -4    10562.07    10877.92    268.01 o
   4  14  -4    13188.41    13799.16    319.13 o
   6  14  -4     4687.41     4886.62    163.46 o
   8  14  -4      205.60      443.02    136.55 o
  10  14  -4     1701.13     1224.65    291.13 o
  12  14  -4      812.95      448.40    585.62 o
 -11  15  -4     1495.99     1496.15    364.67 o
  -9  15  -4      272.48      273.08    232.01 o
  -7  15  -4     1583.48     1188.52    338.65 o
  -5  15  -4    23057.99    25045.79    993.16 o
  -3  15  -4    21333.78    21563.04    525.56 o
  -1  15  -4      740.56      841.90     94.59 o
   1  15  -4     3247.36     3430.85    149.01 o
   3  15  -4    15396.68    16760.11    400.79 o
   5  15  -4     7755.09     8032.01    216.78 o
   7  15  -4     2172.70     1915.86    169.33 o
   9  15  -4     1180.49      912.00    224.23 o
  11  15  -4      688.39      775.53    334.57 o
 -10  16  -4      826.53      870.07    307.98 o
  -8  16  -4      754.94      462.07    399.32 o
  -6  16  -4     2620.13     2817.41    290.32 o
  -4  16  -4     3866.92     4156.30    248.26 o
  -2  16  -4    14384.84    14285.33    375.52 o
   0  16  -4    10100.10    11013.01    342.18 o
   2  16  -4     5180.21     5214.93    190.26 o
   4  16  -4     5405.79     5541.49    184.17 o
   6  16  -4     6051.94     6345.20    222.66 o
   8  16  -4     1990.36     2379.39    248.22 o
  10  16  -4      187.23      168.27    245.97 o
 -11  17  -4      351.69      -99.47    314.84 o
  -9  17  -4      288.80       90.10    250.01 o
  -7  17  -4     1066.77      733.96    429.94 o
  -5  17  -4      183.47      397.09    200.54 o
  -3  17  -4      452.14      482.48     87.45 o
  -1  17  -4     3469.67     3587.59    145.22 o
   1  17  -4     2391.54     2349.29    126.95 o
   3  17  -4      560.78      459.69     81.00 o
   5  17  -4     6896.00     7453.80    212.11 o
   7  17  -4      570.05      479.27    134.14 o
   9  17  -4      875.55     1103.23    411.27 o
  11  17  -4      128.52      239.05    381.28 o
 -10  18  -4     1412.68     1547.65    347.54 o
  -8  18  -4       45.50      -59.43    286.33 o
  -6  18  -4      394.60      683.20    347.88 o
  -4  18  -4     2003.36     2114.96    147.68 o
  -2  18  -4     3004.67     2852.62    129.29 o
   0  18  -4      248.68      242.40     83.32 o
   2  18  -4     4030.66     4144.29    162.29 o
   4  18  -4     2927.39     2852.42    139.23 o
   6  18  -4      460.32      375.30    131.15 o
   8  18  -4      259.11      317.19    238.90 o
  10  18  -4      182.49      144.61    259.59 o
  -9  19  -4       47.24     -374.97    397.94 o
  -7  19  -4      401.15      870.88    365.16 o
  -5  19  -4     1281.46     1055.90    473.92 o
  -3  19  -4     5205.22     5111.28    237.50 o
  -1  19  -4     2728.02     2615.43    134.17 o
   1  19  -4      594.98      445.59     96.67 o
   3  19  -4     1522.53     1212.54    105.76 o
   5  19  -4      478.76      246.85    151.03 o
   7  19  -4     2743.48     3098.28    268.48 o
   9  19  -4      395.99      502.99    237.98 o
 -10  20  -4        9.55      -12.56    465.08 o
  -8  20  -4      120.54      -35.46    257.57 o
  -6  20  -4      441.67      306.45    232.15 o
  -4  20  -4     2112.74     2231.54    167.43 o
  -2  20  -4     3165.52     3109.51    140.82 o
   0  20  -4     4222.39     4092.99    202.20 o
   2  20  -4      816.66     1147.38    214.14 o
   4  20  -4      803.17      893.36    154.92 o
   6  20  -4      709.09      692.19    146.58 o
   8  20  -4       22.93     -159.98    214.10 o
  10  20  -4      131.95       31.22    326.63 o
  -9  21  -4     1688.11     1540.93    378.56 o
  -7  21  -4      504.58      855.07    288.37 o
  -5  21  -4      548.10      486.97    248.33 o
  -3  21  -4      471.99      434.93     65.98 o
  -1  21  -4     9258.01     9000.69    281.02 o
   1  21  -4     1160.44     1390.19    171.35 o
   3  21  -4      219.87       62.79     86.93 o
   5  21  -4     1996.12     1775.09    202.43 o
   7  21  -4      581.96      400.70    268.98 o
   9  21  -4      488.53      555.28    287.44 o
  -8  22  -4      708.82      268.15    304.50 o
  -6  22  -4     2180.58     2084.76    398.33 o
  -4  22  -4     2800.38     2957.30    199.53 o
  -2  22  -4      776.54      674.69    100.70 o
   0  22  -4     8127.77     8460.85    350.92 o
   2  22  -4     4041.29     3908.89    187.89 o
   4  22  -4      915.62      908.79    186.57 o
   6  22  -4     1492.39     1399.00    206.35 o
   8  22  -4     1323.56     1821.14    380.36 o
  10  22  -4      164.47      730.74    433.31 o
  -9  23  -4       29.72     -194.10    492.86 o
  -7  23  -4     1595.95     1849.10    360.36 o
  -5  23  -4     3029.66     3316.49    382.41 o
  -3  23  -4      598.10      691.04    318.14 o
  -1  23  -4     1608.52     1570.93    126.96 o
   1  23  -4      567.36      747.26    161.48 o
   3  23  -4     4870.00     5150.50    264.91 o
   5  23  -4     3153.80     3256.63    274.40 o
   7  23  -4      393.61      176.79    205.74 o
   9  23  -4       27.02     -247.87    315.21 o
  -8  24  -4       63.29      345.97    442.02 o
  -6  24  -4     2470.53     2008.45    461.75 o
  -4  24  -4      422.09      388.97    148.32 o
  -2  24  -4      363.19      279.90    108.78 o
   0  24  -4      321.83      345.04    164.27 o
   2  24  -4     2440.36     2705.31    229.15 o
   4  24  -4     5016.00     4910.18    278.86 o
   6  24  -4     1207.95      829.15    259.56 o
   8  24  -4      551.47      617.95    260.61 o
  -7  25  -4      258.47      171.27    327.18 o
  -5  25  -4      302.31      563.54    292.98 o
  -3  25  -4      290.35      395.59    281.94 o
  -1  25  -4       97.44      -28.24    121.00 o
   1  25  -4      523.58      326.68    169.88 o
   3  25  -4      376.43      305.82    152.40 o
   5  25  -4      822.74      624.80    186.06 o
   7  25  -4     1208.18     1136.65    259.42 o
   9  25  -4      745.05     -265.05    414.48 o
  -8  26  -4       47.21     -376.06    376.06 o
  -6  26  -4      788.61      497.02    618.61 o
  -4  26  -4        6.28     -119.23    136.75 o
  -2  26  -4      878.81     1088.28    253.79 o
   0  26  -4      284.37      133.57    139.16 o
   2  26  -4      738.99      968.23    331.54 o
   4  26  -4       17.39      -58.46    175.27 o
   6  26  -4      222.97      517.43    220.94 o
   8  26  -4      970.24     1011.06    385.16 o
  -7  27  -4     1012.34     1208.73    411.17 o
  -5  27  -4     1318.04      999.99    334.81 o
  -3  27  -4      710.95      757.83    192.55 o
  -1  27  -4      233.95      119.47    167.50 o
   1  27  -4     1238.70     1363.66    212.90 o
   3  27  -4      187.77      146.45    201.09 o
   5  27  -4      635.78      390.32    195.01 o
   7  27  -4       24.70       86.09    243.40 o
  -6  28  -4     1664.60     1740.92    412.01 o
  -4  28  -4      351.44      553.17    170.51 o
  -2  28  -4     3589.10     3555.80    388.50 o
   0  28  -4     2842.31     3131.20    255.05 o
   2  28  -4     1147.54      999.03    282.64 o
   4  28  -4     2201.96     2137.35    243.00 o
   6  28  -4     1352.74     1184.40    257.22 o
  -5  29  -4     1030.27     1357.98    456.05 o
  -3  29  -4      447.84      462.05    201.08 o
  -1  29  -4     1540.54     1636.63    247.10 o
   1  29  -4     2696.17     2717.68    270.38 o
   3  29  -4     1158.87     1267.95    524.08 o
   5  29  -4      175.68      -19.30    267.99 o
   7  29  -4     2199.06     2228.83    464.59 o
  -6  30  -4     1366.38     1262.95    611.54 o
  -4  30  -4      910.06      901.34    402.82 o
  -2  30  -4      382.41      259.96    218.18 o
   0  30  -4      255.69      259.93    336.49 o
   2  30  -4      651.37      842.56    236.73 o
   4  30  -4      463.72      214.44    299.08 o
   6  30  -4       28.49     -373.46    383.24 o
  -5  31  -4     1276.95     1118.04    457.91 o
  -3  31  -4     1007.24     1040.35    255.97 o
  -1  31  -4     1133.14     1316.98    667.49 o
   1  31  -4      854.30      813.14    234.28 o
   3  31  -4     2563.84     2754.00    484.13 o
   5  31  -4     1884.57     1690.38    333.46 o
  -4  32  -4     1399.30     1275.84    435.36 o
  -2  32  -4      810.18      715.86    273.20 o
   0  32  -4     1730.27     2096.15    349.44 o
   2  32  -4     2564.21     2715.65    319.55 o
   4  32  -4      904.66      972.96    368.21 o
  -3  33  -4       77.55     -261.22    261.22 o
  -1  33  -4     1623.10     1338.31    722.07 o
   1  33  -4       89.31      314.96    881.58 o
   3  33  -4       52.01      383.51    362.59 o
   0  34  -4       42.63       97.16    314.16 o
 -13   1  -3      205.20     -204.57    334.92 o
 -11   1  -3      673.63      688.72    191.50 o
  -9   1  -3     1597.83     1807.47    147.52 o
  -7   1  -3     4888.03     4723.63    103.80 o
  -5   1  -3     5347.89     5338.30    114.26 o
  -3   1  -3     5848.20     6237.14    119.72 o
  -1   1  -3    74929.04    74314.53   1175.31 o
   1   1  -3     2214.11     2296.51     65.68 o
   3   1  -3    45377.16    45971.04    807.60 o
   5   1  -3     5753.50     6440.53    197.80 o
   7   1  -3     4639.42     4583.22    189.73 o
   9   1  -3      901.34      888.05    134.36 o
  11   1  -3     2237.93     1470.45    213.43 o
 -12   2  -3      175.32      174.76    187.47 o
 -10   2  -3       83.22      -31.84    113.56 o
  -8   2  -3      913.44      878.87     64.09 o
  -6   2  -3     9460.69     9802.80    170.21 o
  -4   2  -3     6855.09     6560.07    126.18 o
  -2   2  -3     1405.47     1413.33     50.78 o
   0   2  -3    22525.40    21124.60    358.23 o
   2   2  -3    46613.95    46785.75    787.55 o
   4   2  -3    24693.84    25782.87    484.12 o
   6   2  -3     3135.63     3382.04    198.35 o
   8   2  -3      880.47     1016.29    112.56 o
  10   2  -3     3552.37     3377.71    244.52 o
  12   2  -3     3021.23     2938.14    352.46 o
 -11   3  -3     1739.90     1756.54    212.37 o
  -9   3  -3      971.87      933.78    121.98 o
  -7   3  -3     4187.69     4286.76    134.05 o
  -5   3  -3    11397.89    11484.55    217.85 o
  -3   3  -3     5539.93     5614.50    108.75 o
  -1   3  -3     7257.09     6963.23    162.12 o
   1   3  -3    52064.34    51156.36    847.30 o
   3   3  -3     8304.09     8232.58    182.63 o
   5   3  -3     3964.31     4028.46    138.43 o
   7   3  -3     1089.77     1267.61    106.92 o
   9   3  -3     4782.35     4669.83    197.71 o
  11   3  -3     1464.26      988.07    203.77 o
  13   3  -3      465.43     -326.09    486.09 o
 -12   4  -3      540.47      531.83    352.79 o
 -10   4  -3      132.65      195.82    138.93 o
  -8   4  -3     4471.65     4949.39    150.02 o
  -6   4  -3       62.68       63.91     63.29 o
  -4   4  -3     1568.08     1586.16     72.50 o
  -2   4  -3     3540.42     3472.23     80.47 o
   0   4  -3    19276.32    19167.49    348.41 o
   2   4  -3     9052.93     9831.62    204.34 o
   4   4  -3     1907.36     1886.29     99.68 o
   6   4  -3     1195.46     1223.18    130.48 o
   8   4  -3      711.56      597.32     87.97 o
  10   4  -3      279.18      272.78    138.09 o
  12   4  -3      525.40      275.40    284.00 o
 -11   5  -3       32.55      -12.25    145.58 o
  -9   5  -3      631.71      758.88    112.52 o
  -7   5  -3     1089.72     1145.01     87.57 o
  -5   5  -3     8459.15     8687.23    193.65 o
  -3   5  -3      740.59      674.57     51.29 o
  -1   5  -3    19198.95    18745.99    314.60 o
   1   5  -3     3814.86     3888.79    108.50 o
   3   5  -3    14718.99    14151.11    285.14 o
   5   5  -3     7341.65     8226.33    215.38 o
   7   5  -3     4511.16     4515.53    155.79 o
   9   5  -3      736.01      822.02    143.32 o
  11   5  -3      895.48      320.69    456.32 o
  13   5  -3     1278.84      333.55    531.64 o
 -12   6  -3      970.65      901.11    379.68 o
 -10   6  -3      178.39      126.74    103.70 o
  -8   6  -3     1997.48     2174.93    104.09 o
  -6   6  -3    15785.81    16280.79    299.28 o
  -4   6  -3    45995.46    46077.73    715.14 o
  -2   6  -3    12715.70    12464.79    261.38 o
   0   6  -3      666.98      605.46     56.75 o
   2   6  -3    17100.44    17628.97    380.67 o
   4   6  -3    20565.83    21842.90    442.57 o
   6   6  -3     1779.27     1843.19    109.79 o
   8   6  -3     1009.77      961.10     91.56 o
  10   6  -3     5681.89     5940.67    277.26 o
  12   6  -3     1205.48      564.53    289.31 o
 -11   7  -3      162.88      301.39    214.97 o
  -9   7  -3     1045.21      923.20    197.50 o
  -7   7  -3     4552.67     4692.40    197.70 o
  -5   7  -3     2971.73     2739.62    106.27 o
  -3   7  -3     4126.18     4012.46    104.29 o
  -1   7  -3     9184.03     8595.74    180.56 o
   1   7  -3     6099.56     5558.66    170.43 o
   3   7  -3    49054.37    48826.02    908.12 o
   5   7  -3     5221.22     5576.90    159.97 o
   7   7  -3     7875.94     8069.83    216.80 o
   9   7  -3      837.16      619.00    112.13 o
  11   7  -3      139.57       29.65    276.90 o
 -12   8  -3      126.33      -72.05    354.75 o
 -10   8  -3      697.02      334.84    192.35 o
  -8   8  -3      532.09      452.77    131.25 o
  -6   8  -3     8195.62     7985.38    287.30 o
  -4   8  -3    15946.09    15774.60    351.70 o
  -2   8  -3     6341.96     5659.27    140.08 o
   0   8  -3      913.17      990.71     65.20 o
   2   8  -3     2264.46     2272.37     97.01 o
   4   8  -3      592.20      564.48     62.32 o
   6   8  -3     1404.97     1552.42     88.16 o
   8   8  -3     1746.69     1746.79    106.36 o
  10   8  -3      516.61      506.26    389.94 o
  12   8  -3      199.68     -184.29    426.02 o
 -11   9  -3       22.75      -50.05    214.68 o
  -9   9  -3      391.56      400.24    188.02 o
  -7   9  -3     2617.10     3105.01    218.94 o
  -5   9  -3    17685.48    18091.06    437.69 o
  -3   9  -3    33769.89    32398.63    598.35 o
  -1   9  -3     4191.08     4155.35    133.74 o
   1   9  -3    25645.23    26011.03    520.41 o
   3   9  -3     7718.25     8489.44    226.45 o
   5   9  -3     1847.48     1925.13     94.78 o
   7   9  -3     4617.84     4946.28    158.75 o
   9   9  -3     4846.66     5114.17    205.89 o
  11   9  -3     2031.25     1608.63    312.36 o
 -12  10  -3      811.71      542.63    440.54 o
 -10  10  -3      150.85      338.70    215.51 o
  -8  10  -3      841.96      718.45    190.87 o
  -6  10  -3    17335.64    17835.29    520.75 o
  -4  10  -3     2504.56     2702.31    145.12 o
  -2  10  -3    27879.05    26862.56    490.71 o
   0  10  -3    24160.13    25191.38    460.40 o
   2  10  -3    64817.19    67706.92   1243.26 o
   4  10  -3    15328.31    15189.71    340.07 o
   6  10  -3     9392.81    10525.55    245.11 o
   8  10  -3      389.18      363.56    118.79 o
  10  10  -3     1012.74      771.85    253.30 o
  12  10  -3      138.83     -379.28    379.28 o
 -11  11  -3     1177.26      883.59    352.30 o
  -9  11  -3     1311.46     1677.83    396.67 o
  -7  11  -3     4442.62     4703.18    328.97 o
  -5  11  -3    13952.17    13660.00    425.69 o
  -3  11  -3    34076.38    33583.01    622.52 o
  -1  11  -3     8494.46     9060.96    201.21 o
   1  11  -3    10141.93     9912.29    240.82 o
   3  11  -3    14104.34    15095.77    323.89 o
   5  11  -3     3503.51     3790.53    129.04 o
   7  11  -3    10927.81    10938.59    276.39 o
   9  11  -3     1218.76     1250.10    200.45 o
  11  11  -3      102.33      140.09    281.29 o
 -12  12  -3      211.63      615.07    423.66 o
 -10  12  -3       14.58      272.83    339.54 o
  -8  12  -3     5982.13     6810.92    424.21 o
  -6  12  -3      702.17      946.88    188.54 o
  -4  12  -3      540.66      610.06    135.22 o
  -2  12  -3     4409.05     4360.76    127.23 o
   0  12  -3     2323.93     2175.98    100.33 o
   2  12  -3     8238.64     9000.07    202.88 o
   4  12  -3     2679.35     2797.76     99.86 o
   6  12  -3      573.21      543.72     79.65 o
   8  12  -3      677.70      603.78    194.81 o
  10  12  -3     1114.13      861.00    232.34 o
 -11  13  -3      262.53      287.30    264.99 o
  -9  13  -3     4896.09     5368.07    398.56 o
  -7  13  -3     7833.46     8577.69    470.04 o
  -5  13  -3     3569.46     3662.61    299.26 o
  -3  13  -3     5556.12     5173.27    175.00 o
  -1  13  -3     8951.02     8186.05    199.93 o
   1  13  -3     9799.33    10258.05    239.31 o
   3  13  -3     7364.44     7097.15    176.65 o
   5  13  -3     3604.93     3472.49    132.17 o
   7  13  -3    15730.79    17031.83    411.78 o
   9  13  -3     1434.73     1449.84    213.22 o
  11  13  -3      501.70      600.97    294.03 o
 -10  14  -3     1125.92      970.62    278.85 o
  -8  14  -3     5733.05     5703.40    407.69 o
  -6  14  -3     6743.16     6851.62    415.72 o
  -4  14  -3     6347.67     6116.20    303.45 o
  -2  14  -3     5334.80     5528.99    169.77 o
   0  14  -3     6745.52     6783.71    194.04 o
   2  14  -3      986.17      807.35     88.12 o
   4  14  -3    10157.40    10316.37    232.65 o
   6  14  -3     5804.34     5768.91    152.10 o
   8  14  -3     2660.68     2548.59    191.89 o
  10  14  -3     2073.32     1949.72    267.63 o
  12  14  -3      530.72      500.22    623.91 o
 -11  15  -3      304.01      516.66    314.93 o
  -9  15  -3      247.10      157.98    228.55 o
  -7  15  -3     1763.82     2190.86    281.62 o
  -5  15  -3      389.94      -46.46    168.87 o
  -3  15  -3      550.86      611.63    114.03 o
  -1  15  -3     4978.40     5021.93    180.17 o
   1  15  -3      954.62      887.97     69.99 o
   3  15  -3      659.32      645.11     65.36 o
   5  15  -3     1018.47      943.25     82.16 o
   7  15  -3     2804.84     2701.89    236.19 o
   9  15  -3     1928.12     1423.36    264.87 o
  11  15  -3      195.81      488.00    307.63 o
 -10  16  -3      133.17       75.76    267.00 o
  -8  16  -3      951.31      703.85    453.21 o
  -6  16  -3     5845.94     5805.08    403.62 o
  -4  16  -3     4110.93     4765.62    336.63 o
  -2  16  -3      162.68      221.57     70.85 o
   0  16  -3     1785.08     1680.76    103.06 o
   2  16  -3     2990.55     2980.93    110.10 o
   4  16  -3     4356.29     4347.10    138.26 o
   6  16  -3     1345.05     1230.65    107.27 o
   8  16  -3      638.83      706.64    227.23 o
  10  16  -3      519.53      131.21    235.47 o
 -11  17  -3       33.95     -255.06    596.03 o
  -9  17  -3      945.48      676.00    268.91 o
  -7  17  -3     1885.92     1834.14    280.74 o
  -5  17  -3     2528.67     2119.77    267.52 o
  -3  17  -3      636.95      809.59    116.36 o
  -1  17  -3     1191.63     1273.78    146.86 o
   1  17  -3     5471.96     5238.95    154.04 o
   3  17  -3     5161.75     4805.75    163.64 o
   5  17  -3     1479.18     1479.60    114.13 o
   7  17  -3     1116.52      995.95    142.96 o
   9  17  -3      447.70      457.54    315.38 o
  11  17  -3      127.85     -331.36    331.36 o
 -10  18  -3      107.13       31.67    358.58 o
  -8  18  -3     2621.07     2509.36    330.18 o
  -6  18  -3      206.30      156.47    313.33 o
  -4  18  -3     7050.08     6809.82    326.47 o
  -2  18  -3     3478.73     3545.96    134.13 o
   0  18  -3     2764.69     2576.19    131.33 o
   2  18  -3     2527.16     2377.49    116.64 o
   4  18  -3     5265.10     5539.41    184.81 o
   6  18  -3      564.65      678.30    133.18 o
   8  18  -3      261.84      380.55    197.10 o
  10  18  -3     1430.74      954.20    267.34 o
  -9  19  -3      317.77      663.31    293.94 o
  -7  19  -3     1013.88     1065.86    280.18 o
  -5  19  -3      949.17     1126.52    360.05 o
  -3  19  -3      439.17      256.09    153.97 o
  -1  19  -3     1725.26     1555.60    124.17 o
   1  19  -3     6846.14     6969.36    205.09 o
   3  19  -3      702.56      675.09    109.18 o
   5  19  -3     1208.62     1163.65    154.00 o
   7  19  -3      197.82      467.61    135.50 o
   9  19  -3     1726.18     2218.26    319.82 o
  11  19  -3       26.02       63.05    690.95 o
 -10  20  -3      420.56     -331.98    363.29 o
  -8  20  -3      215.69      478.16    278.06 o
  -6  20  -3     2989.71     2690.98    511.91 o
  -4  20  -3      497.38      538.86     98.13 o
  -2  20  -3      396.69      455.45     86.32 o
   0  20  -3       89.03       77.07     89.43 o
   2  20  -3     1209.92     1119.70    104.46 o
   4  20  -3      894.01     1015.86    133.37 o
   6  20  -3     1806.10     1784.93    169.18 o
   8  20  -3      206.82      388.03    205.82 o
  10  20  -3       10.71       10.96    307.96 o
  -9  21  -3      261.13      112.70    300.80 o
  -7  21  -3       45.47     -276.43    276.43 o
  -5  21  -3     1783.66     2072.15    299.93 o
  -3  21  -3     3697.73     4030.55    232.69 o
  -1  21  -3     1735.87     1614.40    139.14 o
   1  21  -3     1951.00     1952.99    137.61 o
   3  21  -3     4901.25     4770.76    256.48 o
   5  21  -3     1659.79     1409.24    193.55 o
   7  21  -3      365.75      508.90    198.27 o
   9  21  -3      115.56        5.73    272.07 o
 -10  22  -3       70.91     -220.60    354.90 o
  -8  22  -3      733.06      614.98    313.76 o
  -6  22  -3     1065.26      993.06    293.02 o
  -4  22  -3       47.87      146.07    230.85 o
  -2  22  -3     2588.59     2630.17    200.06 o
   0  22  -3      211.40      245.34    130.11 o
   2  22  -3     1817.50     2343.01    183.85 o
   4  22  -3      869.71      780.32    174.26 o
   6  22  -3      584.72      477.75    173.66 o
   8  22  -3      954.92     1068.98    329.74 o
  10  22  -3      683.96      152.87    400.53 o
  -9  23  -3      337.55      521.17    367.52 o
  -7  23  -3      169.05     -224.91    381.16 o
  -5  23  -3      260.87      138.64    229.40 o
  -3  23  -3     1769.35     1924.39    191.45 o
  -1  23  -3     1231.98      960.86    130.83 o
   1  23  -3     1796.10     1533.10    127.81 o
   3  23  -3     6005.88     6282.76    292.97 o
   5  23  -3     3818.60     3422.77    241.20 o
   7  23  -3       78.84      245.38    209.03 o
   9  23  -3      853.96      163.34    316.88 o
  -8  24  -3      192.99      268.82    445.55 o
  -6  24  -3      812.77      569.35    376.35 o
  -4  24  -3     1432.25     1136.79    291.86 o
  -2  24  -3      810.13      574.58    118.12 o
   0  24  -3      489.71      746.77    199.57 o
   2  24  -3     1919.68     1786.90    173.40 o
   4  24  -3     2273.85     2175.29    208.89 o
   6  24  -3      384.87      739.69    202.97 o
   8  24  -3      413.57      600.46    261.55 o
  -7  25  -3     1519.21     1457.29    380.95 o
  -5  25  -3     1426.33     1312.74    317.26 o
  -3  25  -3     1234.95     1314.92    188.13 o
  -1  25  -3     4594.29     4763.54    235.45 o
   1  25  -3     7049.59     7455.16    317.47 o
   3  25  -3     1000.79     1330.00    251.39 o
   5  25  -3      908.30     1157.42    198.95 o
   7  25  -3      603.22      253.79    246.52 o
   9  25  -3       23.33     -421.96    421.96 o
  -8  26  -3      500.42      427.28    627.05 o
  -6  26  -3     1092.95     1005.29    400.98 o
  -4  26  -3      516.71      772.91    308.42 o
  -2  26  -3     3962.85     3756.25    292.11 o
   0  26  -3      409.47      248.81    136.15 o
   2  26  -3     2474.32     2682.02    247.84 o
   4  26  -3     2915.13     2946.47    241.35 o
   6  26  -3      604.05      546.97    217.16 o
   8  26  -3      177.44      195.18    309.96 o
  -7  27  -3     1130.02     1110.60    392.94 o
  -5  27  -3      673.10      373.33    318.66 o
  -3  27  -3      930.23     1226.15    451.13 o
  -1  27  -3     2710.02     2944.34    207.33 o
   1  27  -3     1440.04     1333.77    236.30 o
   3  27  -3      784.40      251.10    189.46 o
   5  27  -3     2474.57     2458.85    349.06 o
   7  27  -3      422.13      662.96    273.90 o
  -6  28  -3      144.10      125.88    414.83 o
  -4  28  -3     1229.58      896.81    514.16 o
  -2  28  -3     1034.18      937.12    206.82 o
   0  28  -3       21.55     -132.57    160.63 o
   2  28  -3      134.44      271.99    195.04 o
   4  28  -3      662.11      875.10    205.92 o
   6  28  -3      368.98      391.50    234.00 o
  -7  29  -3      899.89      618.46    451.89 o
  -5  29  -3      958.48     1218.54    366.92 o
  -3  29  -3      425.61      223.23    187.79 o
  -1  29  -3      293.61      -53.15    311.66 o
   1  29  -3     2968.40     3040.89    283.17 o
   3  29  -3     1272.08      911.86    489.13 o
   5  29  -3      909.64      639.72    277.08 o
   7  29  -3      183.77       53.50    391.96 o
  -6  30  -3     1091.60      919.61    441.75 o
  -4  30  -3      991.04      849.22    746.41 o
  -2  30  -3     4043.92     4808.63    339.12 o
   0  30  -3     3361.15     3608.23    444.67 o
   2  30  -3     1355.20     1137.10    242.81 o
   4  30  -3     1175.43      738.22    254.27 o
   6  30  -3     1271.06     1231.21    490.52 o
  -5  31  -3       63.17     -431.24    431.24 o
  -3  31  -3      577.77      653.84    242.44 o
  -1  31  -3     3188.03     3370.62    369.37 o
   1  31  -3     1149.33     1338.78    241.24 o
   3  31  -3       40.38      158.58    369.34 o
   5  31  -3      841.23     1052.54    371.07 o
  -4  32  -3      210.53     1005.39    449.66 o
  -2  32  -3      171.72      351.80    277.46 o
   0  32  -3     1196.59      847.30    298.00 o
   2  32  -3     1183.06     1250.54    271.97 o
   4  32  -3      540.53      198.28    469.99 o
  -3  33  -3      629.44       92.86    605.06 o
  -1  33  -3      610.83     -324.71    534.97 o
   1  33  -3     1631.12     1723.67    368.88 o
   3  33  -3      432.26      285.57    281.05 o
  -2  34  -3     1025.97      755.36    434.65 o
   0  34  -3     1289.65     1241.40    361.33 o
   2  34  -3       18.87      447.31    351.68 o
 -12   0  -2     1134.40     1158.29    321.38 o
 -10   0  -2     2662.83     2620.65    211.17 o
  -8   0  -2     2967.66     2709.75    127.18 o
  -6   0  -2     4191.09     4203.42    131.96 o
  -4   0  -2    14168.29    14605.18    344.33 o
  -2   0  -2    83592.66    82649.47   1651.33 o
   2   0  -2     8097.75     8031.26    248.32 o
   6   0  -2      674.88      827.55    107.78 o
   8   0  -2     7677.00     8302.86    364.27 o
  10   0  -2    12482.45    13119.79    662.74 o
  12   0  -2     5437.95     6157.75   1129.73 o
 -13   1  -2      839.71      767.33    247.82 o
 -11   1  -2     2601.11     2411.55    236.16 o
  -9   1  -2      408.86      410.96     76.18 o
  -7   1  -2     3811.81     3571.54     95.12 o
  -5   1  -2     8747.34     9626.27    168.19 o
  -3   1  -2     3104.97     3388.57     80.30 o
  -1   1  -2     6902.62     6378.98    115.11 o
   1   1  -2    77541.36    71577.52   1117.60 o
   3   1  -2       37.92      104.68     46.60 o
   5   1  -2     2572.43     2637.60    113.42 o
   7   1  -2     3648.82     3801.77    157.12 o
   9   1  -2     2392.15     2397.86    162.94 o
  11   1  -2      345.15      109.30    162.52 o
 -12   2  -2      423.25      633.86    203.73 o
 -10   2  -2      490.91      298.08    120.44 o
  -8   2  -2      206.80      201.80     55.68 o
  -6   2  -2     3388.49     3800.42     91.52 o
  -4   2  -2     4361.61     4141.92     82.63 o
  -2   2  -2     2063.15     1882.19     63.10 o
   0   2  -2     8943.21     9460.04    186.21 o
   2   2  -2    13407.03    13063.43    248.15 o
   4   2  -2     4177.55     3984.54    121.85 o
   6   2  -2     2250.71     2218.23    108.27 o
   8   2  -2     5923.42     6016.57    209.54 o
  10   2  -2     4825.58     4791.38    276.77 o
  12   2  -2      105.43      128.83    274.90 o
 -11   3  -2      855.50      876.00    178.10 o
  -9   3  -2     3505.45     3678.81    176.62 o
  -7   3  -2     4751.15     4699.25    108.24 o
  -5   3  -2    24118.10    24863.38    417.45 o
  -3   3  -2     2995.45     2844.29     78.94 o
  -1   3  -2    21015.39    19575.80    334.46 o
   1   3  -2     5556.46     5605.23    131.84 o
   3   3  -2    14498.22    14627.12    277.48 o
   5   3  -2    20357.99    23230.89    532.21 o
   7   3  -2     4364.03     4232.05    178.87 o
   9   3  -2      296.08      189.98     95.38 o
  11   3  -2     4817.81     4420.00    294.35 o
  13   3  -2     1339.28     1268.62    537.92 o
 -12   4  -2      190.37       65.18    319.22 o
 -10   4  -2      766.49     1072.94    138.24 o
  -8   4  -2     4701.05     4911.62    148.72 o
  -6   4  -2    10554.09    10860.93    242.45 o
  -4   4  -2    26641.11    27073.21    473.56 o
  -2   4  -2     8798.80     8784.33    158.55 o
   0   4  -2    22969.25    21618.35    364.63 o
   2   4  -2    45151.82    46601.07    860.18 o
   4   4  -2    20001.88    21667.26    435.97 o
   6   4  -2     1999.20     1912.09    112.21 o
   8   4  -2     7299.43     7280.27    243.04 o
  10   4  -2      537.99      521.52    207.42 o
  12   4  -2     1167.66      634.24    288.33 o
 -13   5  -2      440.79     -153.52    375.76 o
 -11   5  -2     1028.71      803.44    145.71 o
  -9   5  -2     3878.38     3625.40    188.89 o
  -7   5  -2     1782.64     1643.84     99.40 o
  -5   5  -2      878.66      851.56     85.20 o
  -3   5  -2     6064.24     5813.75    134.26 o
  -1   5  -2    35610.96    36628.23    632.45 o
   1   5  -2    44833.10    43665.43    958.91 o
   3   5  -2     6647.58     6935.28    164.16 o
   5   5  -2      115.22       20.82     48.03 o
   7   5  -2      999.07     1011.10     79.98 o
   9   5  -2      629.19      340.86    173.61 o
  11   5  -2      690.21      740.46    240.59 o
  13   5  -2       83.26     -136.84    526.34 o
 -12   6  -2      148.06       47.90    319.61 o
 -10   6  -2      687.06      738.39    124.05 o
  -8   6  -2     1300.73     1398.74     83.27 o
  -6   6  -2     3916.31     3821.64    134.04 o
  -4   6  -2      762.82      877.80     58.90 o
  -2   6  -2    13693.55    12935.67    252.74 o
   0   6  -2    19295.10    19247.32    376.26 o
   2   6  -2      365.51      426.35     65.98 o
   4   6  -2     2979.19     2883.21     93.47 o
   6   6  -2      552.28      508.58     89.49 o
   8   6  -2      759.14      769.83     99.39 o
  10   6  -2      369.02      462.63    169.69 o
  12   6  -2      382.79      -40.43    280.74 o
 -11   7  -2      125.95      455.82    218.89 o
  -9   7  -2     3236.90     3535.20    284.44 o
  -7   7  -2     1622.74     1635.58    131.43 o
  -5   7  -2     5828.06     5294.92    169.91 o
  -3   7  -2       21.62       57.40     36.36 o
  -1   7  -2    14950.04    15045.04    298.78 o
   1   7  -2    33804.02    35251.00    594.63 o
   3   7  -2     6829.98     6479.54    149.17 o
   5   7  -2     2826.95     3029.03     96.12 o
   7   7  -2     2855.87     2889.11    107.96 o
   9   7  -2     1585.26     1534.18    152.08 o
  11   7  -2     1833.54     2154.49    653.39 o
  13   7  -2      288.45     1285.90    556.37 o
 -12   8  -2     1086.04     1151.42    401.28 o
 -10   8  -2     2457.57     2182.79    265.20 o
  -8   8  -2     4779.92     4704.92    234.79 o
  -6   8  -2     3791.12     3514.21    184.08 o
  -4   8  -2     2996.25     3148.51    138.59 o
  -2   8  -2    15604.37    16179.98    302.92 o
   0   8  -2    11395.64    10811.45    219.29 o
   2   8  -2    37785.04    40339.05    700.58 o
   4   8  -2    11812.72    11477.55    243.94 o
   6   8  -2     1188.26     1282.00     76.44 o
   8   8  -2     2142.53     1898.25     94.74 o
  10   8  -2     1574.32     1905.36    224.90 o
  12   8  -2      425.95       16.85    344.61 o
 -11   9  -2     1842.42     1921.46    282.95 o
  -9   9  -2     2440.85     2193.41    434.06 o
  -7   9  -2     6422.92     5813.83    298.59 o
  -5   9  -2     3914.03     4127.56    191.86 o
  -3   9  -2     7114.04     6717.68    213.63 o
  -1   9  -2    10872.64    10708.89    220.60 o
   1   9  -2     3856.68     3935.26    111.62 o
   3   9  -2     2579.75     2589.25     93.62 o
   5   9  -2     1624.61     1611.93     92.23 o
   7   9  -2     3936.62     3915.07    120.42 o
   9   9  -2     1135.61      946.83    188.77 o
  11   9  -2      799.52      297.07    273.88 o
 -12  10  -2       40.11      139.98    403.83 o
 -10  10  -2       17.90     -205.63    205.63 o
  -8  10  -2      399.67      385.28    174.44 o
  -6  10  -2      311.22      362.57    134.09 o
  -4  10  -2     2293.65     2385.05    132.05 o
  -2  10  -2     2482.04     2596.62     85.57 o
   0  10  -2      678.61      555.51     55.97 o
   2  10  -2      938.23      872.29     55.73 o
   4  10  -2    10630.85    11519.01    233.64 o
   6  10  -2      312.92      249.36     65.54 o
   8  10  -2       85.73       60.05     77.53 o
  10  10  -2      278.39      -83.29    190.37 o
  12  10  -2      834.40       52.43    377.94 o
 -11  11  -2      282.91      372.97    248.22 o
  -9  11  -2     4502.07     4845.23    366.76 o
  -7  11  -2     6527.98     6884.60    399.30 o
  -5  11  -2     7229.13     7348.61    287.33 o
  -3  11  -2     6978.15     7606.96    198.17 o
  -1  11  -2     7052.69     7494.53    196.02 o
   1  11  -2    11578.87    12186.84    245.91 o
   3  11  -2     4769.45     4627.24    117.61 o
   5  11  -2      471.50      402.39     87.76 o
   7  11  -2     2478.37     2560.75    108.15 o
   9  11  -2      530.15      537.06    183.54 o
  11  11  -2      613.33      954.17    332.18 o
 -12  12  -2      450.54       90.31    399.90 o
 -10  12  -2     1837.48     1830.59    282.96 o
  -8  12  -2    11184.73    11287.60    986.71 o
  -6  12  -2     2530.51     2554.08    336.59 o
  -4  12  -2     9622.30     9413.88    319.43 o
  -2  12  -2    32141.83    32925.63    549.95 o
   0  12  -2    27112.09    27498.56    470.03 o
   2  12  -2     7815.47     7460.99    169.74 o
   4  12  -2      713.03      569.43     45.71 o
   6  12  -2     1028.51      888.06    148.58 o
   8  12  -2     1287.64     1128.46    144.37 o
  10  12  -2     3264.03     3230.71    279.77 o
  12  12  -2      753.16      715.64    544.59 o
 -11  13  -2      577.01      768.59    416.40 o
  -9  13  -2     1252.89     1393.07    255.41 o
  -7  13  -2     4468.03     4846.42    407.17 o
  -5  13  -2     4395.72     4294.42    263.30 o
  -3  13  -2     3770.22     3491.20    142.62 o
  -1  13  -2    14869.05    15345.66    290.68 o
   1  13  -2      585.79      543.19     53.84 o
   3  13  -2     2962.40     2948.40     93.15 o
   5  13  -2       19.57       83.24     74.44 o
   7  13  -2     8429.44     8719.01    292.57 o
   9  13  -2     2231.58     2098.80    232.44 o
  11  13  -2      546.56       35.98    378.83 o
 -12  14  -2      122.75       72.44    421.60 o
 -10  14  -2      213.51      273.15    244.64 o
  -8  14  -2      277.80      421.49    216.15 o
  -6  14  -2     3909.62     3922.81    315.03 o
  -4  14  -2     7294.51     7066.05    328.32 o
  -2  14  -2     5490.95     5398.71    134.59 o
   0  14  -2    12756.73    13526.36    267.16 o
   2  14  -2     4967.01     5157.02    135.85 o
   4  14  -2     1517.02     1560.93     88.52 o
   6  14  -2     8349.08     8901.10    293.40 o
   8  14  -2     2735.77     2974.33    250.04 o
  10  14  -2      797.10      692.33    221.56 o
  12  14  -2      111.58       14.72    586.80 o
 -11  15  -2      495.71       48.85    305.57 o
  -9  15  -2      492.35      225.71    246.43 o
  -7  15  -2     4804.33     5505.51    382.44 o
  -5  15  -2     1446.06     1274.87    216.18 o
  -3  15  -2     9359.59     9123.46    292.10 o
  -1  15  -2     9988.00    10379.70    222.58 o
   1  15  -2    17457.17    17152.04    306.87 o
   3  15  -2     1246.47     1110.89     65.80 o
   5  15  -2     1195.62     1106.97     95.32 o
   7  15  -2     1614.85     1695.55    160.50 o
   9  15  -2     4009.00     4080.21    291.20 o
  11  15  -2     3301.20     2726.82    371.14 o
 -10  16  -2      270.37      623.36    379.59 o
  -8  16  -2     2854.17     2868.27    329.46 o
  -6  16  -2     3777.61     3916.81    342.78 o
  -4  16  -2     6400.34     6273.42    337.76 o
  -2  16  -2     1329.43     1188.64     89.61 o
   0  16  -2     6310.15     6343.08    173.19 o
   2  16  -2    10077.38    10411.51    230.54 o
   4  16  -2       53.36      352.53    105.97 o
   6  16  -2      926.65      813.02    139.98 o
   8  16  -2     2604.86     2973.12    300.79 o
  10  16  -2     1518.96     1229.42    398.33 o
 -11  17  -2      293.01      434.70    330.15 o
  -9  17  -2      211.89      103.81    316.96 o
  -7  17  -2     1962.75     2153.30    291.67 o
  -5  17  -2      993.08     1126.73    223.16 o
  -3  17  -2     6076.65     5992.79    240.84 o
  -1  17  -2     2498.62     2608.94    126.47 o
   1  17  -2      986.21      878.14     73.95 o
   3  17  -2     2177.44     2253.34     99.30 o
   5  17  -2    14000.49    14557.95    321.78 o
   7  17  -2     3700.35     3900.80    202.74 o
   9  17  -2      887.41      697.91    222.51 o
  11  17  -2      107.44     -105.48    321.72 o
 -10  18  -2      421.86      496.94    366.24 o
  -8  18  -2      901.94     1197.80    284.42 o
  -6  18  -2      877.04     1060.96    350.92 o
  -4  18  -2      808.99      631.07    197.67 o
  -2  18  -2      135.27      250.49     96.27 o
   0  18  -2     1136.55     1106.00     96.34 o
   2  18  -2     3682.48     3742.76    137.21 o
   4  18  -2     6140.93     5942.54    193.73 o
   6  18  -2     1826.88     1642.41    176.73 o
   8  18  -2      846.66      871.45    265.51 o
  10  18  -2      847.50      738.33    262.34 o
 -11  19  -2      253.74        1.34    343.19 o
  -9  19  -2      447.74      339.14    281.95 o
  -7  19  -2      946.28     1179.65    271.87 o
  -5  19  -2     9083.85    10227.30    884.03 o
  -3  19  -2     1238.41     1109.79    133.32 o
  -1  19  -2     5434.82     5586.61    180.92 o
   1  19  -2     8194.83     7483.38    206.42 o
   3  19  -2    16802.88    17514.81    460.19 o
   5  19  -2     5695.62     6057.07    213.90 o
   7  19  -2     1616.01     2005.76    239.37 o
   9  19  -2     1307.42     1504.20    269.65 o
  11  19  -2     1363.95      630.97    595.44 o
 -10  20  -2      371.85     -116.23    495.12 o
  -8  20  -2       52.58      453.97    509.06 o
  -6  20  -2      197.17      244.35    236.25 o
  -4  20  -2     5121.66     5000.14    387.61 o
  -2  20  -2     5331.53     5563.90    186.06 o
   0  20  -2     6175.52     5820.01    187.18 o
   2  20  -2     6019.99     6253.64    252.45 o
   4  20  -2     5473.98     5552.04    218.76 o
   6  20  -2     2287.66     2368.23    182.49 o
   8  20  -2     1011.44      488.37    210.23 o
  10  20  -2     1457.55     1232.09    417.59 o
  -9  21  -2      408.90      674.73    330.91 o
  -7  21  -2       49.63      225.26    254.57 o
  -5  21  -2       11.84      334.43    258.36 o
  -3  21  -2     6043.92     6529.71    301.39 o
  -1  21  -2     4330.57     4780.94    188.85 o
   1  21  -2     3602.11     3534.97    173.63 o
   3  21  -2     1676.47     1524.63    187.90 o
   5  21  -2      206.46       11.50    132.16 o
   7  21  -2      632.72      597.65    199.21 o
   9  21  -2     1636.81     1108.28    268.96 o
 -10  22  -2      362.15      217.10    373.20 o
  -8  22  -2      255.71      994.72    336.61 o
  -6  22  -2      768.68      816.69    406.97 o
  -4  22  -2     1079.45      939.79    335.12 o
  -2  22  -2     1000.76     1136.82    117.06 o
   0  22  -2     2385.43     2329.71    150.97 o
   2  22  -2      524.41      302.11    114.16 o
   4  22  -2      239.94      182.83    161.02 o
   6  22  -2       26.71      225.74    216.34 o
   8  22  -2      261.53       19.39    219.65 o
  10  22  -2     1331.59      892.95    365.66 o
  -9  23  -2       20.20       81.68    347.42 o
  -7  23  -2     2177.10     1762.30    351.60 o
  -5  23  -2     1814.32     2009.58    327.47 o
  -3  23  -2     3041.59     2720.75    210.62 o
  -1  23  -2      613.28      591.93    142.94 o
   1  23  -2     2541.43     2784.53    169.71 o
   3  23  -2     5546.74     6095.31    326.82 o
   5  23  -2     4745.31     4512.16    378.24 o
   7  23  -2      727.29      947.48    217.98 o
   9  23  -2      621.84      108.24    302.26 o
  -8  24  -2     1150.99     1498.12    511.61 o
  -6  24  -2     3400.80     3758.65    891.98 o
  -4  24  -2     3610.00     3577.13    376.99 o
  -2  24  -2     1086.13     1099.60    213.32 o
   0  24  -2     1506.70     1345.93    138.93 o
   2  24  -2     2903.15     3009.71    202.45 o
   4  24  -2     2103.73     2115.28    201.99 o
   6  24  -2     3002.98     2573.16    253.96 o
   8  24  -2      664.84      336.86    240.43 o
  -9  25  -2       63.11     -167.01    379.87 o
  -7  25  -2      806.23      642.76    575.71 o
  -5  25  -2     1511.59     1453.13    334.04 o
  -3  25  -2     5260.35     5741.24    313.49 o
  -1  25  -2     2486.30     2688.12    257.29 o
   1  25  -2      801.36      778.42    145.87 o
   3  25  -2       84.63      -22.32    147.36 o
   5  25  -2      607.60      527.31    276.82 o
   7  25  -2     1059.97     1240.72    265.46 o
   9  25  -2       48.16      120.21    338.29 o
  -8  26  -2       14.43       85.07    409.62 o
  -6  26  -2     1373.17     1293.07    351.80 o
  -4  26  -2     2604.05     2758.29    710.88 o
  -2  26  -2     1010.47      833.25    144.63 o
   0  26  -2      315.88      329.36    133.59 o
   2  26  -2      532.63      908.70    230.17 o
   4  26  -2      771.93      621.08    176.35 o
   6  26  -2      219.50      365.75    221.22 o
   8  26  -2      205.48      365.25    309.65 o
  -7  27  -2      454.73      145.79    346.14 o
  -5  27  -2     1060.18      772.18    325.21 o
  -3  27  -2     2547.60     2530.93    235.52 o
  -1  27  -2      472.91      334.68    134.45 o
   1  27  -2      149.36        7.14    171.02 o
   3  27  -2      894.47      500.76    191.67 o
   5  27  -2     1774.69     1655.75    269.19 o
   7  27  -2      409.86      630.96    257.41 o
  -6  28  -2      665.07      981.40    793.53 o
  -4  28  -2     1443.50     1110.00    334.10 o
  -2  28  -2      934.70     1270.18    311.66 o
   0  28  -2     2651.10     3270.40    254.61 o
   2  28  -2     1627.91     1200.63    221.14 o
   4  28  -2     1429.65     1252.64    246.03 o
   6  28  -2      615.20      250.31    254.23 o
  -7  29  -2      135.04      128.33    423.88 o
  -5  29  -2     2077.50     1211.39    393.52 o
  -3  29  -2     2701.90     2361.73    385.12 o
  -1  29  -2      792.46      822.95    223.93 o
   1  29  -2      438.00      430.03    193.36 o
   3  29  -2     1256.41     1254.85    234.80 o
   5  29  -2     1288.42     1414.69    361.72 o
   7  29  -2       40.55      143.60    316.26 o
  -6  30  -2      659.66      985.09    637.06 o
  -4  30  -2      131.65     -129.55    352.24 o
  -2  30  -2      215.48      -11.20    211.18 o
   0  30  -2      438.80      563.22    258.52 o
   2  30  -2      275.47      297.84    205.61 o
   4  30  -2      816.07      414.72    249.66 o
   6  30  -2      215.69        9.37    291.67 o
  -5  31  -2     1016.20      -25.73    424.02 o
  -3  31  -2      424.76     -189.56    341.18 o
  -1  31  -2     2201.02     2898.82    625.48 o
   1  31  -2     2745.76     2574.77    277.84 o
   3  31  -2      465.90      449.63    370.08 o
   5  31  -2      641.01      511.63    424.15 o
  -4  32  -2     1884.99     1936.52    462.25 o
  -2  32  -2     1820.10     1259.57    411.88 o
   0  32  -2     1673.57     1537.27    327.48 o
   2  32  -2      950.34     1138.71    262.03 o
   4  32  -2     1140.42     1801.34    380.81 o
  -3  33  -2        0.22      431.51    614.68 o
  -1  33  -2     1531.67      930.22    324.29 o
   1  33  -2      145.78      296.61    316.05 o
   3  33  -2      115.54       32.13    271.61 o
  -2  34  -2       89.01       78.14    290.45 o
   0  34  -2     1271.95      952.55    608.40 o
   2  34  -2     2292.18     1845.74    403.32 o
 -13   1  -1     1062.69     1211.92    772.42 o
 -11   1  -1      143.94      250.91    160.87 o
  -9   1  -1     4146.73     4199.39    179.09 o
  -7   1  -1     6360.18     6430.22    160.19 o
  -5   1  -1     7840.90     7925.79    168.26 o
  -3   1  -1     7370.56     7440.20    136.08 o
   1   1  -1    33510.36    15427.06    804.72 o
   3   1  -1     3340.77     3368.96    102.61 o
   5   1  -1     2213.87     2342.76    102.40 o
   7   1  -1     8762.86     9656.90    258.01 o
   9   1  -1     7677.46     7734.91    252.66 o
  11   1  -1     4081.57     3723.01    268.54 o
 -12   2  -1      130.97      218.62    199.81 o
 -10   2  -1     2096.15     2164.38    133.70 o
  -8   2  -1     4051.24     4113.32    132.03 o
  -6   2  -1    10558.08     9946.33    210.34 o
  -4   2  -1    13627.87    14189.52    255.09 o
  -2   2  -1    14361.67    13583.40    233.26 o
   2   2  -1    41966.59    42201.36    824.21 o
   4   2  -1    35241.77    36804.07    648.23 o
   6   2  -1     8840.68     9170.61    250.18 o
   8   2  -1    12265.57    12774.59    332.02 o
  10   2  -1     4090.58     3944.56    251.53 o
  12   2  -1     1925.25     1744.72    318.75 o
 -13   3  -1      361.41     -352.59    352.59 o
 -11   3  -1      596.82      332.09    359.56 o
  -9   3  -1     4952.00     5043.43    189.10 o
  -7   3  -1     3909.61     4245.15    118.95 o
  -5   3  -1     5113.28     4824.84    118.37 o
  -3   3  -1     2876.02     2924.06     79.69 o
  -1   3  -1     5999.95     5555.23    136.59 o
   1   3  -1      403.68      565.96     31.66 o
   3   3  -1    11179.79    10774.94    234.66 o
   5   3  -1     3243.50     3447.95    112.42 o
   7   3  -1     1668.62     1770.34    133.99 o
   9   3  -1     1129.02      866.43    128.20 o
  11   3  -1      816.30      613.71    190.35 o
  13   3  -1      377.80      946.26    513.77 o
 -12   4  -1      135.55      298.02    325.11 o
 -10   4  -1       10.39      114.41    114.68 o
  -8   4  -1      671.60      618.60     67.79 o
  -6   4  -1     6515.15     7083.22    184.52 o
  -4   4  -1     5495.31     4930.85    136.84 o
  -2   4  -1    12828.15    12596.02    283.13 o
   0   4  -1    24188.53    22112.06    380.09 o
   2   4  -1    22411.66    21991.66    388.43 o
   4   4  -1    10181.62    10733.25    226.03 o
   6   4  -1      649.29      760.82     67.88 o
   8   4  -1     1861.57     1803.37    119.84 o
  10   4  -1      599.38      719.41    196.54 o
  12   4  -1      523.18      450.40    271.36 o
 -13   5  -1      342.74      308.42    403.83 o
 -11   5  -1     1047.70     1029.58    151.93 o
  -9   5  -1     1086.26     1289.36    155.27 o
  -7   5  -1     4998.92     5101.52    168.90 o
  -5   5  -1    11166.93    11221.75    257.92 o
  -3   5  -1     4221.47     4033.57    142.54 o
  -1   5  -1       88.61      155.19     33.00 o
   1   5  -1    32263.60    31824.64    535.38 o
   3   5  -1    52826.96    54819.19    880.06 o
   5   5  -1     4102.86     3761.05    106.61 o
   7   5  -1     1409.53     1434.60     96.88 o
   9   5  -1     4653.19     4910.68    227.82 o
  11   5  -1     1161.25     1215.99    257.95 o
  13   5  -1        8.75      110.92    484.32 o
 -12   6  -1       87.74      357.70    362.60 o
 -10   6  -1     2930.14     3462.05    199.78 o
  -8   6  -1     4961.92     5034.68    156.63 o
  -6   6  -1     1884.79     1742.01     76.47 o
  -4   6  -1     6264.82     6249.90    209.05 o
  -2   6  -1    13212.42    12687.88    331.47 o
   0   6  -1    76084.88    75434.72   1211.55 o
   2   6  -1     6246.03     6439.26    152.42 o
   4   6  -1     8591.15     8669.04    180.98 o
   6   6  -1      772.25      705.15     67.67 o
   8   6  -1     1766.54     1682.20    109.86 o
  10   6  -1     1080.27     1286.08    194.13 o
  12   6  -1     1892.53     1288.02    313.05 o
 -13   7  -1     1151.76     1467.10    463.12 o
 -11   7  -1      788.49      798.59    224.81 o
  -9   7  -1     3409.72     3704.18    424.25 o
  -7   7  -1     4016.81     3991.75    287.78 o
  -5   7  -1    13663.54    14680.95    419.53 o
  -3   7  -1     5520.73     5065.60    194.51 o
  -1   7  -1    15359.65    15178.60    280.13 o
   1   7  -1    18149.15    19215.58    329.86 o
   3   7  -1     8858.52     9257.75    186.72 o
   5   7  -1      397.44      309.94     36.78 o
   7   7  -1     1298.42     1250.43     75.49 o
   9   7  -1     1515.49     1688.73    157.40 o
  11   7  -1      686.12      140.24    244.83 o
  13   7  -1      246.44      733.45    565.99 o
 -12   8  -1       92.35      376.74    345.72 o
 -10   8  -1       47.11      -40.94    180.65 o
  -8   8  -1     1628.05     1544.15    353.36 o
  -6   8  -1      854.58     1133.85    162.90 o
  -4   8  -1      871.37      813.37    100.57 o
  -2   8  -1     1527.61     1420.56     79.98 o
   0   8  -1     1534.30     1689.14     61.42 o
   2   8  -1     4769.80     4544.66    103.92 o
   4   8  -1     1262.51     1514.29     99.77 o
   6   8  -1      304.55      290.31     70.73 o
   8   8  -1     3985.99     3844.16    156.41 o
  10   8  -1       26.22      156.58    191.78 o
  12   8  -1      452.93      299.89    410.37 o
 -11   9  -1     1102.77      915.18    250.81 o
  -9   9  -1      916.90     1081.73    307.63 o
  -7   9  -1     5708.04     5517.14    361.19 o
  -5   9  -1      805.56      824.50    267.19 o
  -3   9  -1    24153.75    25161.10    620.96 o
  -1   9  -1    29238.67    30366.48    507.33 o
   1   9  -1      963.33      940.61     50.01 o
   3   9  -1    17033.22    17579.23    338.37 o
   5   9  -1     7270.20     7641.41    227.04 o
   7   9  -1     1844.30     1756.34    148.48 o
   9   9  -1      661.56      486.12    123.08 o
  11   9  -1      657.84      489.62    264.59 o
 -12  10  -1      791.86     1208.35    430.73 o
 -10  10  -1     1917.56     1850.23    269.81 o
  -8  10  -1      586.07      525.55    266.80 o
  -6  10  -1     3512.83     3302.02    271.05 o
  -4  10  -1    29959.57    28808.74   1282.96 o
  -2  10  -1    12706.85    13837.27    296.94 o
   0  10  -1     7368.50     6958.31    150.44 o
   2  10  -1    19678.78    20382.24    350.25 o
   4  10  -1     3256.18     3229.60     94.78 o
   6  10  -1       57.78      221.65     70.11 o
   8  10  -1    11151.50    12282.02    314.00 o
  10  10  -1     2211.20     2236.68    245.00 o
  12  10  -1      864.34      521.23    582.68 o
 -11  11  -1     1011.27     1107.60    272.50 o
  -9  11  -1      361.74      136.18    184.51 o
  -7  11  -1     1126.39      796.28    268.57 o
  -5  11  -1      901.90      845.79    125.92 o
  -3  11  -1    21409.24    21499.05    918.27 o
  -1  11  -1     5023.62     5298.75    126.01 o
   1  11  -1     4705.96     4776.47    116.21 o
   3  11  -1     6328.96     6343.69    153.16 o
   5  11  -1     4340.01     4486.90    213.81 o
   7  11  -1     1200.18     1243.39     74.15 o
   9  11  -1     3149.70     2911.25    241.75 o
  11  11  -1     1388.46     1379.16    300.27 o
 -12  12  -1      395.61      164.57    301.08 o
 -10  12  -1     1185.77      974.63    262.31 o
  -8  12  -1    13641.81    15234.67   1003.59 o
  -6  12  -1     4675.04     4982.62    480.40 o
  -4  12  -1     7059.42     7051.51    312.82 o
  -2  12  -1     1591.17     1598.12     62.50 o
   0  12  -1     7443.21     8463.99    179.36 o
   2  12  -1     7755.32     8152.97    173.24 o
   4  12  -1     3970.22     4168.45    119.33 o
   6  12  -1       40.94       -6.03     76.51 o
   8  12  -1     7112.27     7389.05    418.39 o
  10  12  -1      294.48      323.61    195.99 o
  12  12  -1      149.86     -132.85    381.53 o
 -11  13  -1      929.95      254.09    263.75 o
  -9  13  -1     5291.40     5298.65    586.70 o
  -7  13  -1     5208.01     5479.70    537.72 o
  -5  13  -1     2762.28     2633.63    266.91 o
  -3  13  -1     7455.59     7524.41    210.75 o
  -1  13  -1    21169.03    21537.90    375.34 o
   1  13  -1     5705.20     5308.89    132.32 o
   3  13  -1     1796.23     1887.11    104.26 o
   5  13  -1      363.68      130.70     79.25 o
   7  13  -1      920.68     1166.61    136.27 o
   9  13  -1     1485.55     1523.19    211.26 o
  11  13  -1      284.12      171.53    287.53 o
 -12  14  -1      118.12       62.38    445.25 o
 -10  14  -1      309.09      376.82    247.12 o
  -8  14  -1     7470.75     7694.55    471.86 o
  -6  14  -1     3935.56     4309.43    464.49 o
  -4  14  -1     1078.66     1022.00    158.47 o
  -2  14  -1     2225.75     2343.57     79.69 o
   0  14  -1     7559.40     7107.75    197.80 o
   2  14  -1     6505.59     6227.95    149.98 o
   4  14  -1      700.77      734.07     67.78 o
   6  14  -1     3264.56     3385.06    169.33 o
   8  14  -1     1217.11     1402.80    196.03 o
  10  14  -1     1897.33     1697.52    290.96 o
  12  14  -1      651.82      656.60    451.28 o
 -11  15  -1      575.01      587.08    310.88 o
  -9  15  -1     1907.07     1501.94    291.98 o
  -7  15  -1      726.54      166.87    274.85 o
  -5  15  -1      938.18      900.38    253.94 o
  -3  15  -1     5440.88     5645.21    264.18 o
  -1  15  -1     2885.32     2859.52     99.53 o
   1  15  -1    11255.38    11977.74    233.42 o
   3  15  -1      412.10      317.67     57.41 o
   5  15  -1     6874.29     7203.41    252.57 o
   7  15  -1     3796.06     4064.26    193.98 o
   9  15  -1      950.82      983.90    248.93 o
  11  15  -1     1191.38      485.40    318.20 o
 -10  16  -1      522.50      573.78    277.41 o
  -8  16  -1      590.66      839.88    259.04 o
  -6  16  -1      421.32      456.55    203.48 o
  -4  16  -1     2553.37     2519.65    213.71 o
  -2  16  -1     5641.45     5621.21    163.08 o
   0  16  -1     1364.38     1444.61     79.45 o
   2  16  -1      140.64      256.87     64.49 o
   4  16  -1     1630.76     1607.09     88.16 o
   6  16  -1     4128.45     4139.28    239.22 o
   8  16  -1     1578.48     1178.65    202.49 o
  10  16  -1       55.59     -229.18    229.18 o
 -11  17  -1      557.36      272.19    334.33 o
  -9  17  -1     2051.77     1472.14    314.83 o
  -7  17  -1     3427.27     3419.96    342.84 o
  -5  17  -1     1533.42     1555.33    246.04 o
  -3  17  -1      915.15      972.67    105.26 o
  -1  17  -1     8906.58     9354.90    240.12 o
   1  17  -1     6326.97     6573.41    196.05 o
   3  17  -1     5823.45     5686.90    184.37 o
   5  17  -1      656.37      750.75    153.37 o
   7  17  -1     1705.51     1804.73    144.91 o
   9  17  -1     1680.58     1968.67    294.19 o
  11  17  -1     2131.42     2358.40    509.33 o
 -10  18  -1      955.35     1407.70    375.36 o
  -8  18  -1     1497.12     1798.35    311.02 o
  -6  18  -1     7025.59     7927.24    486.97 o
  -4  18  -1     3382.56     4087.97    328.69 o
  -2  18  -1     6986.39     6771.48    202.31 o
   0  18  -1     7707.77     7410.22    218.60 o
   2  18  -1    14411.35    14960.39    363.61 o
   4  18  -1     4365.27     4185.86    152.08 o
   6  18  -1     7492.27     7658.34    283.51 o
   8  18  -1     1410.34     1237.65    216.08 o
  10  18  -1     1232.89     1254.40    332.36 o
 -11  19  -1     1274.65     1559.57    580.72 o
  -9  19  -1      174.13      613.09    294.43 o
  -7  19  -1      347.59      476.08    332.96 o
  -5  19  -1      668.83      889.95    212.36 o
  -3  19  -1     2746.86     3020.12    268.77 o
  -1  19  -1     2031.52     2185.86    145.15 o
   1  19  -1      518.88      326.10     83.52 o
   3  19  -1     4814.87     4994.55    202.40 o
   5  19  -1     2815.32     2714.43    167.84 o
   7  19  -1     7963.22     7663.00    365.64 o
   9  19  -1     1233.89      883.61    334.12 o
  11  19  -1      653.78      176.75    568.39 o
 -10  20  -1      436.29      238.63    339.30 o
  -8  20  -1     1564.97     1882.88    344.32 o
  -6  20  -1     2702.11     2738.79    333.49 o
  -4  20  -1     4392.95     3969.41    343.62 o
  -2  20  -1      673.27      840.25    119.50 o
   0  20  -1     5648.94     5825.41    196.12 o
   2  20  -1     4756.27     4444.45    200.09 o
   4  20  -1     3966.21     4019.83    180.95 o
   6  20  -1       86.03      194.60    117.85 o
   8  20  -1     1433.37     1196.79    436.36 o
  10  20  -1      231.07       20.47    311.81 o
  -9  21  -1     1417.64     1261.87    351.18 o
  -7  21  -1     2710.29     2558.19    356.64 o
  -5  21  -1     1302.50      873.73    244.95 o
  -3  21  -1      587.75      734.08    135.89 o
  -1  21  -1    11025.19    12056.21    334.51 o
   1  21  -1     7776.87     8060.50    308.27 o
   3  21  -1     4415.04     4708.94    247.79 o
   5  21  -1     3113.38     3036.69    211.43 o
   7  21  -1      131.94     -100.97    244.74 o
   9  21  -1     1423.24     1515.35    321.09 o
 -10  22  -1      872.11      518.38    363.51 o
  -8  22  -1      594.27     1230.10    330.20 o
  -6  22  -1     3272.01     3250.81    379.94 o
  -4  22  -1     3437.18     3582.92    349.08 o
  -2  22  -1     2135.73     2070.87    126.99 o
   0  22  -1     1399.54      956.60    328.11 o
   2  22  -1    22574.60    23410.24    652.23 o
   4  22  -1     1378.19     1724.38    217.45 o
   6  22  -1     3835.72     4138.42    278.23 o
   8  22  -1     1632.63     1875.09    264.67 o
  10  22  -1     2913.32     2037.32    386.72 o
  -9  23  -1      358.07      311.67    361.45 o
  -7  23  -1      552.60      303.84    296.03 o
  -5  23  -1     1311.36     1038.59    289.64 o
  -3  23  -1     6188.94     6591.98    322.75 o
  -1  23  -1     1020.76      939.99    111.47 o
   1  23  -1     1784.86     1765.76    146.64 o
   3  23  -1     2938.17     2862.84    209.38 o
   5  23  -1     2852.87     2755.06    211.94 o
   7  23  -1      810.67      817.09    220.93 o
   9  23  -1      527.37      569.30    307.69 o
  -8  24  -1     1840.62     2176.11    656.69 o
  -6  24  -1      315.18      592.60    296.92 o
  -4  24  -1     1112.74     1009.86    279.43 o
  -2  24  -1     1370.21     1458.98    133.12 o
   0  24  -1     9121.29     9627.13    306.92 o
   2  24  -1     2695.48     2614.72    216.31 o
   4  24  -1      329.80      138.23    148.06 o
   6  24  -1      604.03      493.48    230.74 o
   8  24  -1      751.64      489.81    359.87 o
  -9  25  -1      183.22      391.33    375.37 o
  -7  25  -1     1559.05     1769.08    801.67 o
  -5  25  -1      679.66      773.69    393.03 o
  -3  25  -1      962.74      738.56    423.07 o
  -1  25  -1     2657.42     2745.26    256.57 o
   1  25  -1     7802.71     8606.29    335.84 o
   3  25  -1     2092.96     2238.72    233.35 o
   5  25  -1     1390.53     1651.20    412.37 o
   7  25  -1     1554.97     1255.88    243.78 o
   9  25  -1     1502.63     1232.28    354.76 o
  -8  26  -1      417.82      612.09    391.09 o
  -6  26  -1     1170.51      740.00    402.16 o
  -4  26  -1     2313.73     1904.23    333.49 o
  -2  26  -1     3650.62     3719.90    203.21 o
   0  26  -1     5327.45     5594.10    405.78 o
   2  26  -1       28.71       10.25    163.43 o
   4  26  -1      619.92      479.35    216.90 o
   6  26  -1     1980.51     1832.82    248.43 o
   8  26  -1     1266.23      876.60    320.89 o
  -7  27  -1      807.38     1012.82    377.63 o
  -5  27  -1     1104.69     1603.15    501.01 o
  -3  27  -1     3102.63     2875.81    376.31 o
  -1  27  -1       38.80      -17.51    127.30 o
   1  27  -1      483.18      333.36    166.81 o
   3  27  -1      443.22       51.93    180.23 o
   5  27  -1      514.09      377.21    298.86 o
   7  27  -1      612.25      480.03    275.14 o
  -6  28  -1      878.74      542.61    357.22 o
  -4  28  -1      142.65      612.35    315.95 o
  -2  28  -1       86.14       83.54    177.59 o
   0  28  -1      694.51      762.77    180.15 o
   2  28  -1     2397.92     2443.83    254.50 o
   4  28  -1      243.28      275.05    258.58 o
   6  28  -1      456.15      361.00    233.80 o
  -7  29  -1      579.96     -259.10    426.57 o
  -5  29  -1      114.42      169.81    359.27 o
  -3  29  -1     2232.08     2366.34    378.53 o
  -1  29  -1     4019.45     4001.71    622.53 o
   1  29  -1     1514.51     1589.80    233.90 o
   3  29  -1      279.78      689.85    219.34 o
   5  29  -1      481.89      269.14    267.14 o
   7  29  -1      759.33     1203.52    334.60 o
  -6  30  -1       93.82      -57.94    692.42 o
  -4  30  -1     1335.48      880.10    528.69 o
  -2  30  -1     1637.37     1251.04    351.33 o
   0  30  -1      248.67      256.62    192.62 o
   2  30  -1       25.82     -205.69    205.69 o
   4  30  -1      743.83      -54.27    296.37 o
   6  30  -1      196.90      150.54    282.10 o
  -5  31  -1      305.65      530.27    444.74 o
  -3  31  -1      822.81      428.57    364.21 o
  -1  31  -1      633.88      942.25    289.14 o
   1  31  -1       28.24      189.30    208.28 o
   3  31  -1      353.95      187.93    239.24 o
   5  31  -1      643.59      908.79    380.67 o
  -4  32  -1      493.18      175.20    422.09 o
  -2  32  -1      435.75      106.99    523.00 o
   0  32  -1      101.92      630.42    448.59 o
   2  32  -1       28.49      259.79    238.87 o
   4  32  -1      613.02      602.18    797.94 o
  -3  33  -1      137.65     -625.08    625.08 o
  -1  33  -1      696.73      799.75    313.18 o
   1  33  -1      174.64     -132.84    315.39 o
   3  33  -1        9.62     -214.44    337.08 o
  -2  34  -1      169.11      309.40    622.14 o
   0  34  -1      211.80     -139.22    323.23 o
   2  34  -1      162.85      442.22    361.60 o
 -12   0   0      144.48      324.13    261.70 o
 -10   0   0     4439.69     4527.15    430.73 o
  -8   0   0    17457.26    19060.88    574.71 o
  -6   0   0      511.54      521.14     73.82 o
  -4   0   0    11561.22    10982.37    281.93 o
  -2   0   0    80629.99    81599.23   1757.06 o
   2   0   0    75637.12    78944.79   1769.18 o
   4   0   0    10551.68    10042.35    287.03 o
   6   0   0      959.97      865.01    107.76 o
   8   0   0    17136.22    18980.99    628.35 o
  10   0   0     4335.23     5151.37    500.91 o
  12   0   0      290.32      156.66    360.84 o
 -13   1   0      329.45      343.08    529.77 o
 -11   1   0      543.42      968.49    307.05 o
  -9   1   0     5717.94     6798.91    223.20 o
  -7   1   0    10554.71    10676.72    226.69 o
  -5   1   0    18544.31    18615.89    343.71 o
  -3   1   0     4453.86     4628.99     97.11 o
   3   1   0     4013.91     4223.64     99.83 o
   5   1   0    20222.73    20682.40    357.51 o
   7   1   0    10941.88    11068.13    284.08 o
   9   1   0     5588.29     6611.83    231.21 o
  11   1   0      398.77      253.79    175.12 o
 -12   2   0     1649.99     1590.64    409.13 o
 -10   2   0     5883.07     5814.59    344.13 o
  -8   2   0       99.12      162.87     66.62 o
  -6   2   0     3544.17     3427.23    101.04 o
  -4   2   0     1498.87     1479.68     57.91 o
  -2   2   0    74873.13    72669.15   1309.25 o
   0   2   0    29492.37       -7.48      7.48 o
   2   2   0    74992.69    72996.70   1135.17 o
   4   2   0     1497.94     1303.29     93.68 o
   6   2   0     3564.60     3293.24    117.19 o
   8   2   0      106.99      165.16     81.69 o
  10   2   0     5871.34     6458.71    323.70 o
  12   2   0     1642.49     1472.90    297.43 o
 -13   3   0      236.88     -256.00    367.71 o
 -11   3   0      501.27      633.05    174.59 o
  -9   3   0     1906.36     1996.01    125.58 o
  -7   3   0     2314.34     2479.03     93.67 o
  -5   3   0     6376.69     6355.42    138.26 o
  -3   3   0    11988.67    12010.88    242.28 o
  -1   3   0    39867.11    39357.83   1368.06 o
   1   3   0    37564.51    36643.29    746.70 o
   3   3   0    11114.85    11321.80    209.74 o
   5   3   0     5778.38     5892.98    187.29 o
   7   3   0     2772.42     2885.33    140.76 o
   9   3   0     1959.47     2019.24    158.25 o
  11   3   0      356.53      174.53    173.67 o
  13   3   0      283.40     -501.40    501.40 o
 -12   4   0     1191.27      997.86    210.33 o
 -10   4   0     3724.65     4254.14    376.94 o
  -8   4   0     5181.20     4976.93    158.30 o
  -6   4   0    13671.92    14497.44    276.11 o
  -4   4   0     4106.94     4321.03    216.14 o
  -2   4   0     1142.87     1183.83    101.96 o
   0   4   0      525.53      684.70     38.08 o
   2   4   0      994.06      840.55     39.68 o
   4   4   0     3089.73     3341.31     89.40 o
   6   4   0    14472.63    14716.06    336.15 o
   8   4   0     5673.96     5786.10    195.07 o
  10   4   0     3851.34     3897.42    266.96 o
  12   4   0     1048.71      858.35    287.79 o
 -13   5   0       65.40     -163.93    370.46 o
 -11   5   0      171.56       63.82    149.99 o
  -9   5   0     3688.51     4142.78    219.28 o
  -7   5   0     2413.06     2446.64    103.13 o
  -5   5   0     1919.69     2143.00    144.75 o
  -3   5   0     1175.00     1228.04     69.51 o
  -1   5   0     6140.00     5493.83    114.36 o
   1   5   0     6004.62     5681.26    106.46 o
   3   5   0      867.02      963.14     47.23 o
   5   5   0     2247.41     2164.52     79.50 o
   7   5   0     2221.75     2146.60    112.01 o
   9   5   0     3540.75     4069.67    208.06 o
  11   5   0      169.43      356.10    229.03 o
  13   5   0      101.52      455.27    530.07 o
 -12   6   0      126.27     -120.34    308.81 o
 -10   6   0      384.35       96.98    262.87 o
  -8   6   0     2237.36     2263.66    126.98 o
  -6   6   0     1162.15     1252.84     73.84 o
  -4   6   0     8471.46     9382.10    236.57 o
  -2   6   0    14289.36    14117.48    309.55 o
   0   6   0    82489.20    82464.91   1372.21 o
   2   6   0    14023.65    13935.79    258.70 o
   4   6   0     8381.45     8671.80    195.39 o
   6   6   0     1127.67      993.10     71.79 o
   8   6   0     2261.58     2379.41    123.83 o
  10   6   0      377.02      297.14    138.62 o
  12   6   0      117.38       -3.76    282.98 o
 -13   7   0      205.46      327.27    389.89 o
 -11   7   0     2688.72     2765.16    306.26 o
  -9   7   0     5017.14     4951.53    268.23 o
  -7   7   0     3434.43     3350.82    101.01 o
  -5   7   0        0.13      -11.84     50.83 o
  -3   7   0     3769.19     3583.40    133.08 o
  -1   7   0     7986.34     8470.63    164.50 o
   1   7   0     6829.39     7274.05    155.60 o
   3   7   0     3445.04     3156.58    109.55 o
   5   7   0       33.48      -12.77     34.20 o
   7   7   0     3860.92     3748.79    145.22 o
   9   7   0     5120.77     5202.55    233.73 o
  11   7   0     2561.24     2113.60    305.69 o
  13   7   0      130.47      477.06    560.69 o
 -12   8   0       22.47     -170.80    341.40 o
 -10   8   0     3912.09     4391.30    495.32 o
  -8   8   0     1726.88     1949.93    250.46 o
  -6   8   0     3197.31     3246.70    151.24 o
  -4   8   0     1535.60     1394.33     99.90 o
  -2   8   0      659.74      710.88    171.78 o
   0   8   0    18137.86    16965.89    293.69 o
   2   8   0     1111.94     1212.00     52.63 o
   4   8   0     1802.47     1726.34     81.85 o
   6   8   0     2755.81     2672.01    108.43 o
   8   8   0     1993.25     2282.62    151.16 o
  10   8   0     3500.54     3361.00    294.98 o
  12   8   0       66.41     -296.87    296.87 o
 -11   9   0      333.55        4.12    303.90 o
  -9   9   0     1300.69     1187.35    315.88 o
  -7   9   0     2180.20     2315.42    248.28 o
  -5   9   0      496.05      623.41    136.33 o
  -3   9   0     2977.27     3102.60    134.11 o
  -1   9   0     6399.17     6169.08    159.73 o
   1   9   0     7294.23     7402.59    157.51 o
   3   9   0     3019.68     3136.31    122.76 o
   5   9   0      720.39      672.15     68.96 o
   7   9   0     2300.05     2452.45    124.10 o
   9   9   0     1047.65      980.94    203.20 o
  11   9   0      461.16      310.27    250.57 o
 -12  10   0      306.24      261.57    257.01 o
 -10  10   0      230.32     -136.64    309.01 o
  -8  10   0     3794.63     3845.13    449.77 o
  -6  10   0     3347.63     3338.61    171.15 o
  -4  10   0     2848.52     2689.35    232.05 o
  -2  10   0      500.59      450.06     48.56 o
   0  10   0    13107.49    14915.30    290.99 o
   2  10   0      470.91      543.96     74.66 o
   4  10   0     2861.24     2716.51    127.56 o
   6  10   0     3420.19     3524.58    147.25 o
   8  10   0     3756.37     3978.81    187.63 o
  10  10   0      240.89       65.45    187.80 o
  12  10   0      304.11       87.89    365.54 o
 -11  11   0      490.51      460.78    244.52 o
  -9  11   0     3097.63     3036.29    455.07 o
  -7  11   0       36.23      159.80    229.50 o
  -5  11   0     1933.92     2037.21    140.89 o
  -3  11   0     2464.86     2595.46    469.00 o
  -1  11   0     3742.55     3387.31    104.79 o
   1  11   0     3155.57     3093.21    132.85 o
   3  11   0     2756.39     2812.69     87.74 o
   5  11   0     1886.42     2062.67    113.92 o
   7  11   0        1.85       71.27    124.91 o
   9  11   0     3065.27     3350.68    327.23 o
  11  11   0      337.17       76.60    265.87 o
 -12  12   0       13.73      172.41    454.87 o
 -10  12   0      985.23      830.04    384.79 o
  -8  12   0     1823.47     2197.81    373.60 o
  -6  12   0     3557.28     3389.47    404.62 o
  -4  12   0       26.18       47.99    121.02 o
  -2  12   0      657.53      684.71     69.45 o
   0  12   0     2675.76     2477.66     90.91 o
   2  12   0      550.96      695.84     56.85 o
   4  12   0        4.16      -23.38     63.78 o
   6  12   0     3993.48     4187.37    167.60 o
   8  12   0     1351.05     1638.22    189.95 o
  10  12   0      781.24      588.85    214.07 o
  12  12   0       56.19      374.81    403.54 o
 -11  13   0      927.64     1189.79    303.52 o
  -9  13   0     1712.92     1143.57    392.05 o
  -7  13   0     1498.79     1271.37    307.44 o
  -5  13   0     2157.09     2315.91    227.24 o
  -3  13   0     6576.04     5892.02    326.60 o
  -1  13   0     1513.88     1303.36     79.64 o
   1  13   0     1732.44     1609.79     73.55 o
   3  13   0     6658.71     5978.81    152.18 o
   5  13   0     1742.71     1733.79    116.46 o
   7  13   0     1520.38     1702.32    176.94 o
   9  13   0     1488.21     1332.93    208.13 o
  11  13   0     1061.70      453.24    287.35 o
 -12  14   0      530.53      583.83    320.49 o
 -10  14   0      460.61      636.27    381.65 o
  -8  14   0      185.65      163.73    303.90 o
  -6  14   0     1978.91     2064.51    349.84 o
  -4  14   0     2876.51     2606.57    251.82 o
  -2  14   0     1040.51      950.70     84.11 o
   0  14   0       30.34       57.93     52.45 o
   2  14   0     1068.71     1049.96     69.77 o
   4  14   0     2879.01     2737.40    157.24 o
   6  14   0     1977.72     1836.91    125.93 o
   8  14   0      190.28      196.45    164.47 o
  10  14   0      430.74      277.88    234.97 o
  12  14   0      514.32       59.29    412.07 o
 -11  15   0      252.24      162.94    295.32 o
  -9  15   0     2180.12     1597.66    435.64 o
  -7  15   0      230.98      329.82    286.82 o
  -5  15   0     2524.83     2572.78    385.77 o
  -3  15   0     2184.88     2451.04    231.32 o
  -1  15   0     7085.54     6988.88    187.48 o
   1  15   0     6823.06     6961.59    181.17 o
   3  15   0     1854.98     1959.01     89.97 o
   5  15   0     3065.33     3224.83    157.19 o
   7  15   0      122.31       -4.80    149.08 o
   9  15   0     2061.45     2263.02    297.67 o
  11  15   0      174.76      235.28    474.02 o
 -10  16   0     2521.26     2346.64    343.63 o
  -8  16   0      800.94      919.96    374.97 o
  -6  16   0     2152.66     1766.69    335.71 o
  -4  16   0     5839.94     5967.98    245.28 o
  -2  16   0    14884.75    14833.60    339.33 o
   0  16   0     7469.16     7735.69    235.43 o
   2  16   0    15584.92    15585.15    325.58 o
   4  16   0     5587.38     5740.67    167.04 o
   6  16   0     1869.39     1969.03    177.36 o
   8  16   0     1012.86      944.77    233.87 o
  10  16   0     2406.48     1771.64    259.92 o
 -11  17   0      376.66      104.29    333.74 o
  -9  17   0      946.50     1373.51    452.13 o
  -7  17   0     6099.31     6273.42    639.22 o
  -5  17   0     4428.74     4581.34    498.85 o
  -3  17   0     1532.70     1740.20    139.22 o
  -1  17   0    10858.79    11127.41    291.41 o
   1  17   0    10945.07    10788.21    255.08 o
   3  17   0     1471.49     1540.70     94.37 o
   5  17   0     4543.52     4625.29    203.99 o
   7  17   0     6043.58     6560.11    326.17 o
   9  17   0      885.55     1375.23    318.93 o
  11  17   0      484.48      -73.85    318.56 o
 -10  18   0      171.39      -93.25    303.51 o
  -8  18   0       74.19     -307.83    384.98 o
  -6  18   0     3075.87     3008.02    456.05 o
  -4  18   0     1753.70     1521.48    292.91 o
  -2  18   0     2635.64     2753.84    118.42 o
   0  18   0       95.61      179.91     71.89 o
   2  18   0     2521.80     2494.46    111.00 o
   4  18   0     1752.91     1518.83     89.68 o
   6  18   0     3174.80     2819.74    198.95 o
   8  18   0       57.38      -33.74    207.85 o
  10  18   0      154.57      126.20    242.58 o
 -11  19   0      561.23      659.67    368.60 o
  -9  19   0     2452.10     2433.70    369.13 o
  -7  19   0     1961.94     2360.12    320.01 o
  -5  19   0     1254.94     1450.42    339.63 o
  -3  19   0     9078.78     9326.47    361.46 o
  -1  19   0     4069.20     4136.20    156.11 o
   1  19   0     4238.33     4193.31    166.12 o
   3  19   0     8991.60     8762.46    248.28 o
   5  19   0     1469.66     1597.50    186.25 o
   7  19   0     2125.69     2048.72    224.25 o
   9  19   0     2618.72     2488.44    280.42 o
  11  19   0      549.29      297.19    344.38 o
 -10  20   0     1825.40     2202.37    473.43 o
  -8  20   0     4198.39     4317.88    587.98 o
  -6  20   0     2508.36     2059.41    310.63 o
  -4  20   0      598.69       20.02    260.71 o
  -2  20   0    13184.09    13542.47    353.11 o
   0  20   0    23450.00    24798.90    540.78 o
   2  20   0    12702.41    13291.16    344.10 o
   4  20   0      319.97      304.11    103.06 o
   6  20   0     3076.49     2987.66    180.36 o
   8  20   0     4628.74     5231.07    328.86 o
  10  20   0     1912.97     1673.85    341.56 o
  -9  21   0       54.50       -5.69    310.73 o
  -7  21   0      861.86      912.42    284.36 o
  -5  21   0      392.74      159.66    217.11 o
  -3  21   0      801.77      997.91    153.57 o
  -1  21   0     8160.02     7917.62    258.43 o
   1  21   0     8507.34     8538.07    251.19 o
   3  21   0      552.88      604.28    127.66 o
   5  21   0      538.44      333.62    128.58 o
   7  21   0      873.30      734.82    204.59 o
   9  21   0       77.26     -203.00    266.25 o
 -10  22   0      800.62     1197.33    582.48 o
  -8  22   0     1273.85      906.71    337.93 o
  -6  22   0      229.40      515.60    268.81 o
  -4  22   0      420.24      -51.83    296.64 o
  -2  22   0     1898.33     2010.25    175.37 o
   0  22   0     4742.16     5031.25    205.54 o
   2  22   0     1923.93     1905.75    187.16 o
   4  22   0      377.44      346.68    151.01 o
   6  22   0      200.51      144.86    168.06 o
   8  22   0     1330.76     2008.38    398.49 o
  10  22   0      743.97      695.06    343.94 o
  -9  23   0     2106.86     1877.69    413.21 o
  -7  23   0      603.32      966.36    320.39 o
  -5  23   0     3961.47     3600.97    380.09 o
  -3  23   0     1926.11     1753.97    297.72 o
  -1  23   0     3938.97     4360.15    185.61 o
   1  23   0     3239.22     3288.81    184.53 o
   3  23   0     2089.62     1829.96    201.57 o
   5  23   0     3511.90     3898.51    244.80 o
   7  23   0      721.70      738.69    212.93 o
   9  23   0     2217.76     2142.29    598.83 o
  -8  24   0      273.90      607.19    351.73 o
  -6  24   0     4091.37     3421.83    405.86 o
  -4  24   0     6825.80     6541.97    480.99 o
  -2  24   0     4946.86     5310.09    232.93 o
   0  24   0      355.78      392.04    220.71 o
   2  24   0     4936.26     5209.09    272.43 o
   4  24   0     6275.29     6925.79    317.03 o
   6  24   0     4118.43     3843.77    281.87 o
   8  24   0      374.95      272.54    256.59 o
  -9  25   0       33.44      325.12    375.69 o
  -7  25   0       34.98      295.75    320.97 o
  -5  25   0     1293.24     1219.49    474.70 o
  -3  25   0     1874.29     2004.01    320.93 o
  -1  25   0      335.41      448.13    126.53 o
   1  25   0      423.71      676.72    138.74 o
   3  25   0     2179.01     2150.73    226.57 o
   5  25   0     1179.61      836.87    284.48 o
   7  25   0       74.78      249.64    217.31 o
   9  25   0       14.60     -408.31    408.54 o
  -8  26   0      945.45      169.62    419.44 o
  -6  26   0     1349.01     1339.44    361.86 o
  -4  26   0     1061.65      964.02    301.45 o
  -2  26   0     2435.94     2278.85    170.54 o
   0  26   0     1264.80     1399.63    161.49 o
   2  26   0     2395.05     2323.26    234.86 o
   4  26   0      985.85     1042.22    221.15 o
   6  26   0     1398.40     1149.45    232.29 o
   8  26   0      991.75      807.96    321.90 o
  -7  27   0     1352.63     2512.31    617.23 o
  -5  27   0      153.02     -304.30    304.30 o
  -3  27   0     1265.56     1068.70    301.27 o
  -1  27   0    10042.36     9776.27    370.30 o
   1  27   0     9840.20    10714.74    502.07 o
   3  27   0     1112.69     1372.57    220.78 o
   5  27   0      299.40      375.45    249.85 o
   7  27   0     1334.49     1024.58    296.90 o
  -6  28   0      474.46      855.49    380.70 o
  -4  28   0      115.47      394.27    477.26 o
  -2  28   0     1251.13      881.98    334.43 o
   0  28   0       88.73       70.26    155.82 o
   2  28   0     1578.24     1752.40    416.87 o
   4  28   0      133.67      290.94    203.65 o
   6  28   0      418.29      535.73    240.99 o
  -7  29   0      673.82      358.88    697.82 o
  -5  29   0      675.94      145.32    460.27 o
  -3  29   0       97.63      103.34    304.89 o
  -1  29   0      893.92      557.85    233.98 o
   1  29   0      925.94      811.42    203.07 o
   3  29   0       88.33      -50.31    250.88 o
   5  29   0      701.82      460.55    318.89 o
   7  29   0      603.62      165.50    603.10 o
  -6  30   0     1209.64      361.77    938.12 o
  -4  30   0      193.71      249.27    367.87 o
  -2  30   0      109.44       27.06    314.90 o
   0  30   0     2544.32     2389.29    240.43 o
   2  30   0      100.83      -15.30    286.57 o
   4  30   0      186.14       -7.07    274.85 o
   6  30   0     1296.39     1079.04    337.32 o
  -5  31   0      222.95      583.76    543.22 o
  -3  31   0      161.81       -0.19    512.69 o
  -1  31   0      183.68      -27.66    292.12 o
   1  31   0       78.42     -109.51    206.94 o
   3  31   0      192.83       91.47    225.89 o
   5  31   0      123.27        7.02    312.96 o
  -4  32   0      213.95      259.58    401.57 o
  -2  32   0       98.96       69.89    470.19 o
   0  32   0      274.64      909.98    380.37 o
   2  32   0      214.93      401.64    232.58 o
   4  32   0      292.22       80.89    319.97 o
  -3  33   0      506.64      971.39    588.96 o
  -1  33   0      492.13      379.49    508.67 o
   1  33   0      599.18      721.78    323.34 o
   3  33   0      594.52      635.91    333.77 o
  -2  34   0      191.67      150.97    608.00 o
   0  34   0      624.10      759.89    386.75 o
   2  34   0      161.71     -144.68    347.15 o
 -13   1   1      746.54      496.27    238.64 o
 -11   1   1     4242.07     4227.03    307.68 o
  -9   1   1     8151.25     7925.99    222.66 o
  -7   1   1     8728.18     8900.94    206.97 o
  -5   1   1     2548.01     2550.91     82.92 o
  -3   1   1     3857.57     3751.08     87.84 o
  -1   1   1    34332.45    20867.30    814.53 o
   3   1   1     7434.78     7626.51    148.24 o
   5   1   1     8454.03     8773.55    181.22 o
   7   1   1     6956.28     7354.78    191.42 o
   9   1   1     4600.80     4384.32    182.83 o
  11   1   1      242.84      267.61    168.98 o
 -12   2   1     2143.99     2026.17    250.25 o
 -10   2   1     4312.24     4529.72    292.27 o
  -8   2   1    11674.99    12423.98    296.48 o
  -6   2   1     9867.07    10367.39    207.97 o
  -4   2   1    35446.13    36367.01    597.83 o
  -2   2   1    38859.81    40115.60    695.83 o
   2   2   1    12196.20    11615.76    213.45 o
   4   2   1    13226.10    14238.00    259.80 o
   6   2   1    11956.82    11326.83    227.25 o
   8   2   1     3697.11     3871.13    162.55 o
  10   2   1     2258.37     2084.58    290.18 o
  12   2   1      184.70      433.01    257.24 o
 -13   3   1      411.55      -59.68    358.09 o
 -11   3   1      717.24      957.45    187.03 o
  -9   3   1     1118.97     1070.92    108.94 o
  -7   3   1     1398.36     1397.18     77.94 o
  -5   3   1     2784.81     2887.35     89.77 o
  -3   3   1    11526.51    11145.54    217.28 o
  -1   3   1      363.42      473.98     37.52 o
   1   3   1     6504.59     5943.11    137.30 o
   3   3   1     2272.04     2431.19     72.78 o
   5   3   1     4866.44     4390.93    135.89 o
   7   3   1     3673.05     3975.06    152.59 o
   9   3   1     4412.25     4437.08    245.23 o
  11   3   1      446.83      320.43    178.21 o
  13   3   1      331.85      113.28    488.84 o
 -12   4   1      533.04      887.66    203.97 o
 -10   4   1      572.22      630.76    166.55 o
  -8   4   1     1866.57     1739.06     99.45 o
  -6   4   1      602.41      550.37     56.22 o
  -4   4   1    10278.59    10833.92    205.44 o
  -2   4   1    22385.38    21980.29    519.23 o
   0   4   1    24351.26    22156.54    398.93 o
   2   4   1    12729.47    12462.43    259.04 o
   4   4   1     5447.18     4948.91    113.25 o
   6   4   1     6570.58     7180.52    198.53 o
   8   4   1      666.57      641.20     88.74 o
  10   4   1       12.07       89.50    153.75 o
  12   4   1      142.35     -279.84    279.84 o
 -13   5   1       10.45      112.10    372.22 o
 -11   5   1     1323.41     1646.76    203.42 o
  -9   5   1     4835.74     5278.98    258.56 o
  -7   5   1     1146.19     1142.44     71.74 o
  -5   5   1     4227.50     3800.04    112.67 o
  -3   5   1    53456.01    55356.49   1304.44 o
  -1   5   1    31985.48    30946.25    594.99 o
   1   5   1      178.24      224.56     36.63 o
   3   5   1     5069.03     4941.10    129.44 o
   5   5   1    11737.11    12110.88    252.03 o
   7   5   1     5449.25     5550.82    187.78 o
   9   5   1     1329.38     1417.85    202.68 o
  11   5   1      956.03     1090.83    309.50 o
  13   5   1      334.51     -100.52    513.38 o
 -10   6   1      715.51      718.67    151.02 o
  -8   6   1     1433.87     1370.84    106.99 o
  -6   6   1      431.96      482.05     69.45 o
  -4   6   1    10070.91     9684.70    241.04 o
  -2   6   1     7161.21     7114.79    172.84 o
   0   6   1    80989.12    79823.77   1291.20 o
   2   6   1    11937.67    11774.33    284.33 o
   4   6   1     5816.94     5495.68    160.47 o
   6   6   1     1928.54     1744.84    138.71 o
   8   6   1     4739.77     4450.29    170.08 o
  10   6   1     2708.53     2529.91    214.59 o
  12   6   1       38.45     -106.71    279.33 o
 -13   7   1      226.46     -198.68    373.21 o
 -11   7   1      779.40      817.93    192.30 o
  -9   7   1     1294.10     1381.48    158.22 o
  -7   7   1     1008.40      997.07     81.04 o
  -5   7   1      547.54      398.06     67.08 o
  -3   7   1     9662.44    10384.54    278.63 o
  -1   7   1    16425.79    16970.16    326.22 o
   1   7   1    14234.97    14333.74    300.31 o
   3   7   1     6311.89     5965.64    151.79 o
   5   7   1    13580.80    14442.16    335.22 o
   7   7   1     3778.72     3898.16    175.73 o
   9   7   1     3144.98     3080.16    186.12 o
  11   7   1      800.25      375.81    245.03 o
  13   7   1     1019.82      871.66    580.32 o
 -12   8   1      470.11      688.30    378.51 o
 -10   8   1       31.82      -82.33    114.67 o
  -8   8   1     3919.67     3795.74    140.33 o
  -6   8   1      297.58      258.55     57.95 o
  -4   8   1     1176.61     1530.25     92.52 o
  -2   8   1     4959.00     4678.32    148.26 o
   0   8   1     1615.95     1813.94    115.35 o
   2   8   1     1545.20     1396.59     54.23 o
   4   8   1      790.63      833.26     86.59 o
   6   8   1      859.97     1078.80     92.04 o
   8   8   1     1665.25     1651.53    171.71 o
  10   8   1       49.57      116.31    165.73 o
  12   8   1       97.27      151.00    284.12 o
  -9   9   1      633.25      880.11    305.08 o
  -7   9   1     1414.87     1295.89    129.54 o
  -5   9   1     7017.46     7141.26    247.11 o
  -3   9   1    17805.23    18034.09    463.63 o
  -1   9   1      949.16      827.16     50.22 o
   1   9   1    29565.11    30895.67    589.09 o
   3   9   1    22648.65    23459.20    491.07 o
   5   9   1      940.68      900.35    154.49 o
   7   9   1     6112.36     6125.00    222.03 o
   9   9   1      910.01     1087.97    178.78 o
  11   9   1      922.19      642.68    260.45 o
 -12  10   1      956.90     1345.97    448.59 o
 -10  10   1     2283.47     2097.29    434.26 o
  -8  10   1     9783.21    10927.65    544.50 o
  -6  10   1      192.76      230.99     82.54 o
  -4  10   1     3991.95     3946.20    126.46 o
  -2  10   1    19655.72    19645.44    402.87 o
   0  10   1     7534.38     7045.45    173.19 o
   2  10   1    11526.33    12752.03    262.74 o
   4  10   1    30835.75    32162.21    625.43 o
   6  10   1     2813.49     2598.18    181.33 o
   8  10   1      966.55      855.02    109.02 o
  10  10   1     1795.41     2105.30    232.58 o
  12  10   1      644.50      561.62    374.21 o
 -11  11   1     1312.56     1536.80    435.83 o
  -9  11   1     3087.61     2951.09    445.25 o
  -7  11   1      898.74      947.25    132.68 o
  -5  11   1     4142.68     4271.73    185.59 o
  -3  11   1     5873.51     5766.80    215.06 o
  -1  11   1     3977.89     4322.17    145.67 o
   1  11   1     4914.19     5277.86    127.88 o
   3  11   1    21392.23    23055.55    517.58 o
   5  11   1      909.60      855.20    121.03 o
   7  11   1     1457.58     1543.55    168.78 o
   9  11   1      526.79      547.77    173.38 o
  11  11   1      827.92      571.71    277.31 o
 -12  12   1      157.71      289.18    406.19 o
 -10  12   1      278.09      -11.78    320.20 o
  -8  12   1     7186.36     6641.72    629.21 o
  -6  12   1       41.27      108.10    107.40 o
  -4  12   1     3936.82     4136.69    144.79 o
  -2  12   1     7741.82     8108.50    198.70 o
   0  12   1     7350.30     8275.36    205.25 o
   2  12   1     1510.45     1492.18     95.38 o
   4  12   1     7016.98     7004.27    220.01 o
   6  12   1     4773.72     4734.29    241.31 o
   8  12   1    13484.95    14747.60    509.42 o
  10  12   1     1159.47     1012.27    213.26 o
  12  12   1      391.45      265.31    395.40 o
 -11  13   1      282.49       69.30    386.95 o
  -9  13   1     1402.22     1105.87    379.68 o
  -7  13   1      710.84      473.72    288.98 o
  -5  13   1      223.17      136.80    145.45 o
  -3  13   1     2397.44     2503.92    138.45 o
  -1  13   1     5341.95     5034.04    148.74 o
   1  13   1    19461.14    19877.55    374.22 o
   3  13   1     7518.93     8104.76    185.61 o
   5  13   1     2933.13     2961.57    138.55 o
   7  13   1     4704.15     5014.15    328.14 o
   9  13   1     4971.82     5140.52    302.02 o
  11  13   1      757.39      549.66    291.80 o
 -12  14   1      659.11     1294.07    355.29 o
 -10  14   1     2025.50     1912.36    462.73 o
  -8  14   1     1311.25      559.32    310.78 o
  -6  14   1     2889.04     2886.50    224.20 o
  -4  14   1      674.61      703.31    118.86 o
  -2  14   1     6582.26     6180.33    187.78 o
   0  14   1     7631.30     7166.70    191.54 o
   2  14   1     1498.76     1653.78     83.76 o
   4  14   1      985.26      960.40     93.90 o
   6  14   1     4311.63     4147.57    234.11 o
   8  14   1     6872.04     7331.78    345.99 o
  10  14   1      232.89      105.14    246.91 o
  12  14   1       60.83     -280.24    426.01 o
 -11  15   1     1183.99     1548.58    508.86 o
  -9  15   1      891.63     1204.23    406.78 o
  -7  15   1     4260.27     4286.27    499.83 o
  -5  15   1     7095.90     8024.80    633.53 o
  -3  15   1      442.74       59.49    182.19 o
  -1  15   1    11237.81    12072.99    282.92 o
   1  15   1     2839.11     2919.15    155.12 o
   3  15   1     5868.51     6006.99    162.05 o
   5  15   1      876.70      822.39     94.47 o
   7  15   1      776.41      423.70    180.25 o
   9  15   1     1807.54     1689.23    227.40 o
  11  15   1      706.37      537.31    352.98 o
 -10  16   1       62.11      117.01    431.12 o
  -8  16   1     1528.81     1655.96    408.74 o
  -6  16   1     4082.39     3726.36    478.83 o
  -4  16   1     1639.87     1426.52    211.38 o
  -2  16   1      119.58      217.28     69.97 o
   0  16   1     1405.02     1449.66     93.42 o
   2  16   1     5540.39     5425.18    150.55 o
   4  16   1     2535.39     2764.58    214.14 o
   6  16   1      443.96      413.99     83.25 o
   8  16   1      581.59      563.28    192.74 o
  10  16   1      498.17      289.87    224.02 o
 -11  17   1     2093.92     2515.30    493.45 o
  -9  17   1     1748.83     1630.64    448.00 o
  -7  17   1     1473.49     1676.97    390.29 o
  -5  17   1      563.17      436.42    284.66 o
  -3  17   1     6193.65     6505.34    274.51 o
  -1  17   1     5543.62     5910.43    235.45 o
   1  17   1     8263.46     8589.43    220.07 o
   3  17   1     1292.91     1327.53     91.75 o
   5  17   1     1762.19     1685.67    129.91 o
   7  17   1     3190.94     3575.35    250.40 o
   9  17   1     1917.02     1689.02    239.08 o
  11  17   1      406.10      117.98    381.51 o
 -10  18   1     1132.41      101.89    453.11 o
  -8  18   1     1317.16     1003.00    392.44 o
  -6  18   1     7989.36     9177.00    725.21 o
  -4  18   1     4713.45     3965.48    468.03 o
  -2  18   1    15005.88    15530.25    429.82 o
   0  18   1     7761.32     7577.81    249.06 o
   2  18   1     6277.73     6285.89    173.38 o
   4  18   1     3742.80     3696.30    133.69 o
   6  18   1     7262.05     7782.08    275.65 o
   8  18   1     1592.44     1807.25    227.99 o
  10  18   1      891.52     1154.26    412.86 o
 -11  19   1      750.62      328.76    440.05 o
  -9  19   1     1343.46     1303.57    495.91 o
  -7  19   1     7857.43     8177.14    754.46 o
  -5  19   1     2804.89     2908.18    198.68 o
  -3  19   1     4807.31     5353.35    198.57 o
  -1  19   1      485.63      453.40    117.31 o
   1  19   1     2475.55     2553.17    144.37 o
   3  19   1     2722.65     2999.26    231.04 o
   5  19   1      727.15      798.27    119.90 o
   7  19   1      438.26      288.76    171.21 o
   9  19   1      269.00      210.14    230.15 o
  11  19   1     1420.95     1457.70    478.65 o
 -10  20   1      246.88      429.33    334.17 o
  -8  20   1     1355.62      915.05    437.99 o
  -6  20   1       83.31     -322.16    347.09 o
  -4  20   1     4090.39     3473.11    472.54 o
  -2  20   1     4828.36     4623.83    199.43 o
   0  20   1     5402.67     5530.39    192.29 o
   2  20   1      676.89      750.54    116.03 o
   4  20   1     4482.48     4081.91    222.48 o
   6  20   1     2759.54     2830.04    259.02 o
   8  20   1     1565.24     2028.95    244.69 o
  10  20   1      403.45       12.54    311.30 o
  -9  21   1     1275.24      745.05    467.83 o
  -7  21   1       38.41     -241.28    373.40 o
  -5  21   1     3426.28     3122.48    476.08 o
  -3  21   1     5127.36     5610.06    225.42 o
  -1  21   1     8709.44     8828.51    251.79 o
   1  21   1    10880.30    11718.86    320.21 o
   3  21   1      751.46      698.39    108.93 o
   5  21   1     1329.86     1325.66    147.02 o
   7  21   1     2974.61     2400.72    335.60 o
   9  21   1     1385.12      992.28    258.23 o
  -8  22   1     1468.63     1526.41    421.40 o
  -6  22   1     3911.88     4947.28    614.09 o
  -4  22   1     1132.87     1486.15    382.63 o
  -2  22   1    22633.36    24010.37    752.11 o
   0  22   1      944.79      943.96    117.69 o
   2  22   1     2820.60     2599.41    161.60 o
   4  22   1     3482.05     3599.81    221.97 o
   6  22   1     3348.05     3319.16    313.00 o
   8  22   1      689.45      415.39    260.56 o
  10  22   1      930.10      104.64    577.58 o
  -9  23   1      635.22      641.95    378.30 o
  -7  23   1      867.01      873.01    666.21 o
  -5  23   1     3097.87     2605.92    336.74 o
  -3  23   1     2547.61     2361.14    165.83 o
  -1  23   1     2110.03     2288.60    148.46 o
   1  23   1     1328.38     1327.06    205.88 o
   3  23   1     6249.85     6458.32    336.07 o
   5  23   1     1369.01     1340.10    158.80 o
   7  23   1      610.67      741.00    258.83 o
   9  23   1      395.14      692.61    358.59 o
  -8  24   1      784.40      402.46    511.02 o
  -6  24   1      575.33      -69.22    496.10 o
  -4  24   1      291.22     -270.63    270.63 o
  -2  24   1     2665.47     2635.87    202.36 o
   0  24   1     9173.08     8894.97    300.96 o
   2  24   1     1259.57     1581.41    248.06 o
   4  24   1     1177.55     1320.86    176.50 o
   6  24   1      355.97       54.61    187.90 o
   8  24   1     1823.46     2009.83    345.62 o
  -9  25   1     1516.50     1676.41    822.29 o
  -7  25   1     1507.98     2070.93    392.90 o
  -5  25   1     1440.20     1848.14    339.88 o
  -3  25   1     2145.42     2306.42    329.67 o
  -1  25   1     7688.72     8321.51    322.39 o
   1  25   1     2380.33     2128.61    198.67 o
   3  25   1     1115.16     1130.69    193.25 o
   5  25   1      996.48      957.16    237.03 o
   7  25   1     1759.93     1999.84    342.20 o
   9  25   1      308.83      238.37    381.86 o
  -8  26   1     1400.04     1586.39    720.79 o
  -6  26   1     1777.53     1964.64    387.84 o
  -4  26   1      458.89      659.24    490.80 o
  -2  26   1       29.41      -29.81    128.90 o
   0  26   1     5629.11     6435.92    286.08 o
   2  26   1     3232.95     3640.76    420.02 o
   4  26   1     1952.04     1901.12    236.14 o
   6  26   1     1537.88     1423.06    238.44 o
   8  26   1      545.43      593.08    536.35 o
  -7  27   1      529.97       -2.51    354.72 o
  -5  27   1      399.87      156.75    292.72 o
  -3  27   1      316.90      520.20    451.83 o
  -1  27   1      429.69      102.19    143.81 o
   1  27   1       15.39       98.42    212.84 o
   3  27   1     3002.50     3072.85    268.48 o
   5  27   1      971.38     1205.14    263.62 o
   7  27   1      700.10      824.23    278.46 o
  -6  28   1      474.23     -136.33    710.88 o
  -4  28   1      278.28       88.61    304.52 o
  -2  28   1     2410.30     2769.48    509.45 o
   0  28   1      679.33      403.02    231.09 o
   2  28   1       84.54       71.13    188.78 o
   4  28   1      132.96     -127.61    383.22 o
   6  28   1      931.67      221.75    521.15 o
  -7  29   1      761.05      -31.21    412.20 o
  -5  29   1      500.89       98.90    452.91 o
  -3  29   1      138.37     -205.12    293.47 o
  -1  29   1     1697.38     1503.18    287.02 o
   1  29   1     3892.72     3685.78    292.43 o
   3  29   1     2085.52     2203.34    264.46 o
   5  29   1       44.86      279.61    319.51 o
   7  29   1      614.74     1566.21    447.07 o
  -6  30   1      115.41      653.49    413.73 o
  -4  30   1      482.90      310.72    345.91 o
  -2  30   1       97.73      148.61    461.55 o
   0  30   1      368.60      -80.64    243.69 o
   2  30   1     1743.00     2248.01    270.38 o
   4  30   1      975.51     1471.42    471.17 o
   6  30   1       34.07     -133.62    365.39 o
  -5  31   1      568.49      668.07    432.72 o
  -3  31   1      301.93      292.71    511.02 o
  -1  31   1       60.85      720.89    471.76 o
   1  31   1      757.54      877.37    279.51 o
   3  31   1      698.71      910.94    597.11 o
   5  31   1      276.65      118.00    351.82 o
  -4  32   1      623.51       -4.91    555.00 o
  -2  32   1       25.86      144.10    489.82 o
   0  32   1       76.56      145.21    311.36 o
   2  32   1      439.95      538.40    248.07 o
   4  32   1      493.40      690.40    343.44 o
  -3  33   1        7.58      -42.80    558.92 o
  -1  33   1      158.60     -332.57    537.53 o
   1  33   1      669.20      370.81    313.83 o
   3  33   1       59.88       45.36    302.03 o
  -2  34   1      114.19      730.51    626.46 o
   0  34   1       97.23      769.77    601.53 o
   2  34   1      236.50     -462.14    462.14 o
 -12   0   2     5626.53     6109.10    560.50 o
 -10   0   2    11209.68    11274.69    781.36 o
  -8   0   2     8157.97     8944.42    329.27 o
  -6   0   2      348.17      358.14    201.13 o
  -4   0   2      924.84     1190.11    109.72 o
  -2   0   2     7561.07     7995.73    248.22 o
   2   0   2    87297.30    86128.34   1852.76 o
   4   0   2    15300.84    16461.83    399.64 o
   6   0   2     5344.32     5284.50    215.28 o
   8   0   2     2875.65     3055.80    330.13 o
  10   0   2     3137.69     3303.17    329.15 o
  12   0   2     1436.28      997.42    330.08 o
 -13   1   2      537.12      321.77    335.90 o
 -11   1   2      342.90      245.71    391.27 o
  -9   1   2     2279.34     2390.84    141.97 o
  -7   1   2     4037.07     4149.38    127.61 o
  -5   1   2     2187.22     2145.94     81.81 o
  -3   1   2      175.43      157.88     42.70 o
  -1   1   2    76310.50    71901.81   1280.69 o
   1   1   2     6676.53     6346.25    115.50 o
   3   1   2     3720.82     4024.12     92.36 o
   5   1   2     9982.94    11118.94    212.47 o
   7   1   2     3965.65     3808.38    153.42 o
   9   1   2      278.50       66.54     96.59 o
  11   1   2     2948.19     2412.63    264.89 o
 -12   2   2      104.96      111.96    193.68 o
 -10   2   2     4856.44     4518.64    311.90 o
  -8   2   2     5925.69     6002.04    185.75 o
  -6   2   2     2264.19     2329.47     89.68 o
  -4   2   2     4094.51     3863.94    102.01 o
  -2   2   2    13481.44    13324.50    268.05 o
   0   2   2     8846.96     9438.20    268.44 o
   2   2   2     2039.78     1943.09     50.90 o
   4   2   2     4242.01     4398.26    106.75 o
   6   2   2     3311.76     3663.33    112.93 o
   8   2   2      203.27      242.82     95.97 o
  10   2   2      513.00      396.55    152.59 o
  12   2   2      425.32      107.40    270.25 o
 -13   3   2     1458.88     1581.07    270.71 o
 -11   3   2     4690.19     5405.52    338.88 o
  -9   3   2      456.39      347.75    245.01 o
  -7   3   2     4637.24     4880.10    138.52 o
  -5   3   2    21680.02    23960.62    414.73 o
  -3   3   2    14033.23    14055.41    275.52 o
  -1   3   2     6459.96     6487.48    134.71 o
   1   3   2    22786.22    21401.22    316.36 o
   3   3   2     3241.04     3152.01     88.90 o
   5   3   2    25259.38    26689.51    449.95 o
   7   3   2     4757.76     4797.28    149.22 o
   9   3   2     3887.65     4155.73    202.74 o
  11   3   2      658.77      357.60    196.70 o
  13   3   2     1644.60      909.75    628.23 o
 -12   4   2     1370.87     1247.14    226.55 o
 -10   4   2      706.95      933.89    179.88 o
  -8   4   2     7356.01     7308.45    222.94 o
  -6   4   2     2481.14     2526.59     92.81 o
  -4   4   2    20563.28    21410.23    403.21 o
  -2   4   2    45961.58    46468.47    790.69 o
   0   4   2    20810.26    19816.42    391.71 o
   2   4   2     7546.27     7697.97    166.62 o
   4   4   2    28078.77    29062.36    511.82 o
   6   4   2    10195.41    10407.53    237.14 o
   8   4   2     4232.94     4316.52    172.05 o
  10   4   2      526.29      376.41    172.85 o
  12   4   2      341.16      311.52    263.10 o
 -13   5   2      111.65      301.74    387.93 o
 -11   5   2      561.99      416.49    167.24 o
  -9   5   2      570.23      614.51    144.56 o
  -7   5   2      730.31      666.27     70.46 o
  -5   5   2       55.95       42.24     64.60 o
  -3   5   2     5960.23     6323.34    162.60 o
  -1   5   2    43279.62    42384.32    728.14 o
   1   5   2    35602.93    36809.47    588.81 o
   3   5   2     5090.54     4795.17    139.76 o
   5   5   2      564.70      684.93     55.82 o
   7   5   2     1525.66     1495.49    137.60 o
   9   5   2     3715.97     3406.47    190.53 o
  11   5   2      874.11      536.77    284.53 o
  13   5   2      398.07      644.28    420.35 o
 -12   6   2      387.22       26.70    337.08 o
 -10   6   2      343.96      273.01    150.90 o
  -8   6   2      775.64      753.37     85.95 o
  -6   6   2      586.14      452.76     56.05 o
  -4   6   2     2921.71     2724.50     99.79 o
  -2   6   2      359.11      407.48     49.88 o
   0   6   2    19404.61    19357.36    346.83 o
   2   6   2    13818.18    13241.20    233.13 o
   4   6   2      727.09      835.01     98.28 o
   6   6   2     3972.33     3688.98    185.02 o
   8   6   2     1339.37     1449.07    129.66 o
  10   6   2      680.07      502.20    235.08 o
  12   6   2      153.49      139.23    283.99 o
 -13   7   2      378.70      286.82    400.69 o
 -11   7   2     1761.12     1809.22    210.70 o
  -9   7   2     1714.08     1723.81    177.09 o
  -7   7   2     3003.46     3181.77    136.08 o
  -5   7   2     2315.76     2449.28    135.75 o
  -3   7   2     6543.69     6105.95    146.09 o
  -1   7   2    31461.21    32825.46    641.23 o
   1   7   2    16413.62    16743.94    301.84 o
   3   7   2      108.54       21.08     58.63 o
   5   7   2     5682.70     5034.34    191.49 o
   7   7   2     1414.23     1263.36    113.10 o
   9   7   2     2857.60     2906.48    183.06 o
  11   7   2      118.97     -184.62    351.66 o
 -12   8   2      537.13     -140.17    350.24 o
 -10   8   2     1298.74     1114.90    356.71 o
  -8   8   2     1669.24     1569.18    126.75 o
  -6   8   2     1500.87     1640.04    113.71 o
  -4   8   2    12801.28    11932.41    301.37 o
  -2   8   2    39293.99    40551.25    758.73 o
   0   8   2    10790.97    10481.28    214.43 o
   2   8   2    14066.15    15055.11    322.84 o
   4   8   2     3681.88     3817.19    120.98 o
   6   8   2     3911.77     3945.21    160.01 o
   8   8   2     4575.54     4937.68    210.38 o
  10   8   2     2416.12     2272.52    229.42 o
  12   8   2      941.06       99.62    566.58 o
  -9   9   2      895.51     1022.79    170.70 o
  -7   9   2     3483.54     3461.39    167.18 o
  -5   9   2     2044.70     1991.28    139.35 o
  -3   9   2     3046.30     3089.45     97.65 o
  -1   9   2     4584.85     4574.78    124.64 o
   1   9   2    10246.01    10451.64    219.56 o
   3   9   2     6880.04     7076.94    182.68 o
   5   9   2     3501.96     3292.78    135.42 o
   7   9   2     6417.59     6659.31    228.97 o
   9   9   2     2225.88     2122.91    207.40 o
  11   9   2     1633.87     1418.75    290.83 o
 -12  10   2      867.91      249.92    403.05 o
 -10  10   2      257.03      779.00    362.60 o
  -8  10   2       92.37      192.51     60.62 o
  -6  10   2      328.90      617.31    124.57 o
  -4  10   2    10635.64    11365.35    305.62 o
  -2  10   2      975.71      926.26     63.18 o
   0  10   2      704.02      638.92     52.54 o
   2  10   2     2543.99     2667.65     94.09 o
   4  10   2     2296.69     2408.27    129.85 o
   6  10   2      333.87      306.23    199.48 o
   8  10   2      369.05      328.61     97.64 o
  10  10   2       15.63       28.39    185.83 o
  12  10   2       42.66      140.52    361.66 o
 -11  11   2      558.37     -380.47    380.47 o
  -9  11   2      332.80      408.54    309.79 o
  -7  11   2     2168.50     2331.11    199.85 o
  -5  11   2      309.65      269.27     91.14 o
  -3  11   2     5188.82     4847.51    154.25 o
  -1  11   2    10826.85    11228.01    262.06 o
   1  11   2     6770.38     7564.25    199.90 o
   3  11   2     6657.22     7091.00    165.46 o
   5  11   2     7681.30     8250.60    297.09 o
   7  11   2     6452.25     6644.76    368.01 o
   9  11   2     4258.09     4527.32    281.19 o
  11  11   2      170.27      251.83    264.86 o
 -12  12   2      742.09      738.17    474.90 o
 -10  12   2     2858.00     2114.96    459.00 o
  -8  12   2      946.50      416.79    307.63 o
  -4  12   2      756.94      683.79     98.02 o
  -2  12   2     8273.08     8255.21    199.80 o
   0  12   2    26037.38    26605.09    538.73 o
   2  12   2    30607.70    31886.05    587.08 o
   4  12   2     8567.14     8441.57    253.98 o
   6  12   2     2101.35     2081.00    173.70 o
   8  12   2    10765.88    10752.83    479.17 o
  10  12   2     1426.48     1018.77    220.12 o
  12  12   2      284.59      283.12    403.76 o
 -11  13   2      690.96     1226.81    446.83 o
  -9  13   2     2404.40     1871.92    447.41 o
  -7  13   2     8338.20     7896.26    397.91 o
  -5  13   2       82.23      279.00     79.91 o
  -3  13   2     2406.91     2463.58    101.51 o
  -1  13   2      903.88      848.04     80.64 o
   1  13   2    14046.00    14992.75    333.36 o
   3  13   2     4380.62     4124.11    115.90 o
   5  13   2     4937.39     5278.33    237.75 o
   7  13   2     4491.40     4265.35    249.76 o
   9  13   2     1178.56     1029.52    192.63 o
  11  13   2      582.62      886.78    294.88 o
 -12  14   2      120.99     -326.28    447.61 o
 -10  14   2      766.99      644.32    400.49 o
  -8  14   2     2680.60     2675.65    435.64 o
  -6  14   2     8202.79     8389.77    409.94 o
  -4  14   2     1549.52     1557.59    151.37 o
  -2  14   2     4805.67     4971.55    154.48 o
   0  14   2    12410.12    13185.87    304.88 o
   2  14   2     5423.24     5174.17    148.68 o
   4  14   2     7397.07     7127.39    231.44 o
   6  14   2     3902.90     3831.07    223.00 o
   8  14   2      258.52      235.27    180.56 o
  10  14   2      206.06       41.11    213.44 o
  12  14   2      112.46     -378.11    599.37 o
 -11  15   2     3327.54     3734.80    607.02 o
  -9  15   2     3490.55     3776.23    538.90 o
  -7  15   2     1472.83     1261.91    175.52 o
  -5  15   2     1635.36     1553.43    184.74 o
  -3  15   2      897.06      952.57     74.17 o
  -1  15   2    16817.14    16317.51    369.53 o
   1  15   2     9869.96    10337.44    256.08 o
   3  15   2     8948.15     8377.22    218.56 o
   5  15   2     1109.24     1150.92     98.20 o
   7  15   2     4447.75     4315.46    260.78 o
   9  15   2      497.13      432.75    192.86 o
  11  15   2      379.56      251.71    354.68 o
 -10  16   2     1552.29     1413.90    485.11 o
  -8  16   2     2456.50     2905.15    491.19 o
  -6  16   2      694.51     1072.35    464.49 o
  -4  16   2       80.14      121.09     85.76 o
  -2  16   2    10046.74    10436.67    314.45 o
   0  16   2     6582.24     6065.83    184.24 o
   2  16   2      864.09      895.62     70.98 o
   4  16   2     7692.51     7790.61    279.29 o
   6  16   2     3906.52     4143.74    237.69 o
   8  16   2     2909.36     2630.73    241.06 o
  10  16   2      439.08      389.58    219.96 o
 -11  17   2      146.60     -203.39    470.78 o
  -9  17   2      938.57     1162.81    428.18 o
  -7  17   2     3886.93     3350.41    489.23 o
  -5  17   2    13949.41    13903.01    475.78 o
  -3  17   2     2167.77     2187.51    122.57 o
  -1  17   2     1149.27     1064.93     93.01 o
   1  17   2     3081.18     3135.12    120.01 o
   3  17   2     6339.76     6356.47    188.12 o
   5  17   2     1243.70      981.64    106.93 o
   7  17   2     2241.22     2346.85    213.70 o
   9  17   2      289.03      285.65    194.22 o
  11  17   2      339.58     -555.78    555.78 o
 -10  18   2      825.00       17.47    448.99 o
  -8  18   2      803.21      729.53    410.31 o
  -6  18   2     1843.24     2427.90    432.89 o
  -4  18   2     6331.82     6395.03    471.17 o
  -2  18   2     3680.26     3814.16    180.49 o
   0  18   2     1083.77     1123.94    108.23 o
   2  18   2      140.71      167.98     72.57 o
   4  18   2      795.93      521.18     92.01 o
   6  18   2      829.99     1031.35    229.50 o
   8  18   2      899.28      436.20    188.33 o
  10  18   2      395.02      131.81    238.40 o
  -9  19   2     1118.66      422.48    429.16 o
  -5  19   2     6318.07     6669.99    626.46 o
  -3  19   2    17583.61    18193.50    494.80 o
  -1  19   2     7992.87     7590.83    279.16 o
   1  19   2     5026.79     5138.89    184.38 o
   3  19   2     1658.57     1336.26    107.69 o
   5  19   2     9363.91    10194.31    325.73 o
   7  19   2     1071.03     1172.27    195.64 o
   9  19   2      287.30      143.60    215.79 o
  11  19   2      361.05      779.79    641.18 o
 -10  20   2     1425.59     1508.53    554.61 o
  -8  20   2     1118.08     1292.97    457.23 o
  -6  20   2     2668.60     2856.86    486.48 o
  -4  20   2     5157.00     5409.95    476.76 o
  -2  20   2     5505.81     5776.68    236.17 o
   0  20   2     6753.94     6750.32    210.32 o
   2  20   2     5519.58     5404.42    209.95 o
   4  20   2     5691.21     5413.72    234.35 o
   6  20   2      117.10      235.49    238.17 o
   8  20   2       78.65     -161.00    231.17 o
  10  20   2      523.47      172.63    371.93 o
  -7  21   2      690.91      319.02    386.16 o
  -5  21   2      212.93      357.89    309.79 o
  -3  21   2     1353.06     1411.19    124.29 o
  -1  21   2     3741.53     3509.27    176.61 o
   1  21   2     4564.41     4387.50    178.29 o
   3  21   2     6497.94     6378.74    242.51 o
   5  21   2       31.91      -23.62    109.00 o
   7  21   2       14.31     -147.63    177.05 o
   9  21   2      497.00      512.80    281.41 o
  -8  22   2      232.28     -412.47    449.97 o
  -6  22   2       20.20     -254.24    354.16 o
  -4  22   2      272.62       50.85    295.66 o
  -2  22   2      547.70      470.75    116.00 o
   0  22   2     2331.20     2189.13    136.33 o
   2  22   2     1009.74     1010.84    195.36 o
   4  22   2     1165.20     1081.79    182.33 o
   6  22   2      766.67      684.48    186.13 o
   8  22   2      222.47      370.59    215.42 o
  10  22   2      353.92      940.92    432.93 o
  -9  23   2      776.18     1324.18    582.48 o
  -7  23   2      920.42      896.60    463.32 o
  -5  23   2     5144.70     5069.19    608.00 o
  -3  23   2     5762.69     6172.33    321.15 o
  -1  23   2     2432.16     2462.10    154.84 o
   1  23   2      730.66      421.65    113.11 o
   3  23   2     3565.90     3060.71    238.56 o
   5  23   2     1916.23     1403.59    192.01 o
   7  23   2     2312.09     2388.84    282.40 o
   9  23   2        0.28      132.06    344.99 o
  -8  24   2      543.79      290.55    469.99 o
  -6  24   2     3386.12     2972.29    530.07 o
  -4  24   2     2008.11     1938.86    450.75 o
  -2  24   2     3109.78     2828.81    210.61 o
   0  24   2     1714.79     1805.15    151.02 o
   2  24   2     1314.87     1309.68    228.76 o
   4  24   2     3696.42     3578.46    237.22 o
   6  24   2     3449.45     3712.59    305.04 o
   8  24   2     1167.07      998.31    496.10 o
  -9  25   2       76.01      -95.40    409.07 o
  -7  25   2     1049.99      494.14    482.75 o
  -5  25   2      670.58      506.51    412.27 o
  -3  25   2       51.25      134.26    225.34 o
  -1  25   2      923.30     1039.52    366.92 o
   1  25   2     2116.04     2009.05    179.90 o
   3  25   2     5157.98     5204.15    320.95 o
   5  25   2     1257.28     1041.65    198.96 o
   7  25   2      708.81      594.21    317.96 o
   9  25   2      110.48       64.87    402.87 o
  -8  26   2      221.14     -183.14    372.25 o
  -6  26   2      252.10      744.13    828.37 o
  -4  26   2      717.33      316.78    277.79 o
  -2  26   2      541.28      407.68    141.40 o
   0  26   2      282.71      447.45    142.94 o
   2  26   2     1013.99      874.06    189.79 o
   4  26   2     2745.59     2339.49    245.27 o
   6  26   2     1412.49      997.30    222.83 o
   8  26   2        8.15       26.42    376.88 o
  -7  27   2      383.72      380.96    337.40 o
  -5  27   2     2005.55     1628.79    354.72 o
  -3  27   2      717.54      213.00    277.21 o
  -1  27   2      312.05      228.45    169.07 o
   1  27   2      681.96      950.03    231.13 o
   3  27   2     2741.43     2702.76    256.57 o
   5  27   2     1167.28     1537.17    231.16 o
   7  27   2      547.82      500.71    639.91 o
  -6  28   2      699.60      923.99    389.11 o
  -4  28   2     1243.88     1147.89    517.70 o
  -2  28   2     1810.86     2149.34    511.91 o
   0  28   2     2431.84     2904.16    270.56 o
   2  28   2      936.57      838.47    203.35 o
   4  28   2     1289.31     1653.57    326.20 o
   6  28   2      668.16      262.79    329.70 o
  -7  29   2       13.86     -473.86    635.10 o
  -5  29   2     1087.72     1055.13    532.81 o
  -3  29   2     1062.11      671.15    526.53 o
  -1  29   2      342.97      526.08    242.36 o
   1  29   2      824.87      540.87    232.29 o
   3  29   2     2443.06     2758.50    281.70 o
   5  29   2     1818.70     1585.61    365.69 o
   7  29   2       92.52      239.49    399.19 o
  -6  30   2      246.83     -602.51    602.51 o
  -4  30   2      813.92      938.33    369.39 o
  -2  30   2      264.73     -165.50    453.70 o
   0  30   2      450.81     -130.75    425.62 o
   2  30   2      255.41      148.29    208.74 o
   4  30   2      146.51      169.27    301.00 o
   6  30   2      695.18      754.29    382.33 o
  -5  31   2      521.31     -134.46    422.82 o
  -3  31   2      354.34     -247.56    526.53 o
  -1  31   2     2536.32     1921.00    521.43 o
   1  31   2     1827.31     1982.77    263.11 o
   3  31   2      269.21       96.02    328.25 o
   5  31   2      850.83     1853.48    398.21 o
  -2  32   2      700.20     1325.56    538.11 o
   0  32   2     1690.66      941.16    513.97 o
   2  32   2     1824.60     1875.00    281.51 o
   4  32   2     1623.41     2194.12    390.71 o
  -3  33   2      164.03      -11.98    607.02 o
  -1  33   2      211.97      582.29    530.85 o
   1  33   2     1586.64     1516.69    357.36 o
   3  33   2       10.38     -130.69    343.07 o
  -2  34   2     2306.02     2148.92    711.47 o
   0  34   2     1187.33      217.72    569.13 o
   2  34   2       75.39      347.88    445.25 o
 -13   1   3     1157.87      734.83    405.01 o
  -9   1   3      916.21      983.65    211.81 o
  -7   1   3     5344.12     5224.07    149.20 o
  -5   1   3     6269.49     6821.60    157.77 o
  -3   1   3    45387.33    47203.58    872.18 o
  -1   1   3     2681.49     2685.62     79.09 o
   1   1   3    78242.06    76335.13   1175.98 o
   3   1   3     6497.73     7173.50    138.47 o
   5   1   3     5863.35     5634.72    137.05 o
   7   1   3     4479.12     4323.70    162.92 o
   9   1   3     1903.82     1927.63    154.86 o
  11   1   3      842.97      301.94    179.30 o
  13   1   3      240.75      219.09    606.24 o
 -12   2   3     3115.98     3310.10    306.16 o
 -10   2   3     3002.45     3168.11    268.64 o
  -8   2   3     1318.03     1188.11    100.51 o
  -6   2   3     4113.45     4214.02    128.39 o
  -4   2   3    24862.72    26544.33    483.22 o
  -2   2   3    50800.46    51927.32    844.45 o
   0   2   3    19838.06    19353.29    356.62 o
   2   2   3     1917.96     1979.59     62.26 o
   4   2   3     7558.77     6942.73    161.55 o
   6   2   3     9279.82     9718.10    231.33 o
   8   2   3      541.67      672.29    128.02 o
  10   2   3      183.16      340.25    228.16 o
  12   2   3      250.63      620.02    272.22 o
 -13   3   3      508.00      358.30    247.40 o
 -11   3   3     1380.76     1440.35    225.93 o
  -9   3   3     4269.20     4275.65    211.35 o
  -7   3   3     1319.92     1361.99     86.91 o
  -5   3   3     4328.09     4461.99    131.17 o
  -3   3   3     8247.21     8245.82    182.61 o
  -1   3   3    49079.44    48427.91    911.48 o
   1   3   3     7807.41     7591.34    151.20 o
   3   3   3     5783.21     6147.13    125.89 o
   5   3   3    12298.86    12262.41    257.70 o
   7   3   3     3776.55     3770.72    206.12 o
   9   3   3      947.39      846.28    220.17 o
  11   3   3     1599.87     1242.84    207.59 o
  13   3   3      608.80      618.21    645.31 o
 -12   4   3      530.32      344.20    381.45 o
 -10   4   3      267.17      378.08    160.68 o
  -8   4   3      717.87      679.29    121.36 o
  -6   4   3     1238.71     1172.21     81.60 o
  -4   4   3     1925.68     1761.38     83.67 o
  -2   4   3     9118.54    10115.62    218.97 o
   0   4   3    19469.48    19803.87    348.96 o
   2   4   3     3683.19     3647.38     81.44 o
   4   4   3     1617.77     1675.29     76.80 o
   6   4   3       59.36       59.00     70.06 o
   8   4   3     4496.13     4530.20    204.62 o
  10   4   3      141.25      478.71    151.75 o
  12   4   3      541.31      116.82    262.93 o
 -13   5   3     1329.68     1378.96    460.18 o
 -11   5   3      818.50      400.56    175.34 o
  -9   5   3      572.09      667.85    149.74 o
  -7   5   3     4893.16     4866.08    165.38 o
  -5   5   3     8035.01     8550.75    201.80 o
  -3   5   3    14847.15    14793.31    285.12 o
  -1   5   3     3078.11     3277.00    102.05 o
   1   5   3    18113.18    17831.80    310.36 o
   3   5   3      560.64      546.38     44.25 o
   5   5   3     9258.01     9807.01    214.85 o
   7   5   3      952.15      936.36    115.31 o
   9   5   3      562.92      484.88    136.44 o
  11   5   3       72.84     -236.70    236.70 o
 -12   6   3     1215.89     1025.24    226.37 o
 -10   6   3     5615.57     6079.18    373.50 o
  -8   6   3      638.45      635.55     93.41 o
  -6   6   3     1727.08     1933.84     86.61 o
  -4   6   3    20007.62    20834.92    438.60 o
  -2   6   3    16278.69    16546.67    321.27 o
   0   6   3      724.64      619.29     51.03 o
   2   6   3    14071.71    14332.40    230.30 o
   4   6   3    46271.62    47108.65    826.53 o
   6   6   3    14498.67    15116.32    354.64 o
   8   6   3     1731.03     1890.59    190.96 o
  10   6   3      300.76      297.48    206.95 o
  12   6   3      994.81      678.94    307.92 o
 -11   7   3       80.30        5.75    161.07 o
  -9   7   3     1067.86      722.46    294.28 o
  -7   7   3     8066.15     8113.65    235.34 o
  -5   7   3     4752.52     4948.96    159.18 o
  -3   7   3    48045.38    47531.20    834.39 o
  -1   7   3     5088.60     4603.38    122.32 o
   1   7   3     8415.54     7863.85    153.38 o
   3   7   3     3557.44     3242.43     98.35 o
   5   7   3     2960.86     2912.84    127.08 o
   7   7   3     4751.39     4808.38    195.88 o
   9   7   3      859.26      872.93    146.47 o
  11   7   3      138.98      235.91    242.82 o
 -12   8   3      203.82      178.65    363.19 o
 -10   8   3      515.07      459.82    149.68 o
  -8   8   3     1805.49     1981.74    155.19 o
  -6   8   3     1345.54     1440.40    113.20 o
  -4   8   3      607.92      539.40     91.85 o
  -2   8   3     2232.38     2287.13     82.88 o
   0   8   3      935.09      971.52     56.43 o
   2   8   3     6318.14     5724.64    128.25 o
   4   8   3    16043.18    15715.06    349.84 o
   6   8   3     8230.76     8380.50    256.72 o
   8   8   3      508.51      432.24    167.04 o
  10   8   3      680.32       51.37    202.97 o
  12   8   3      133.01      -56.74    299.82 o
 -11   9   3     2220.84     2331.66    403.24 o
  -9   9   3     4249.91     4764.31    288.76 o
  -7   9   3     4252.62     4247.34    208.23 o
  -5   9   3     2074.19     2265.09    106.47 o
  -3   9   3     7529.51     8754.68    213.63 o
  -1   9   3    25945.43    27157.54    485.22 o
   1   9   3     4887.86     4731.58    111.39 o
   3   9   3    34911.23    33839.91    523.97 o
   5   9   3    17651.87    17860.51    439.99 o
   7   9   3     2352.02     2660.64    249.48 o
   9   9   3      551.46      396.38    197.77 o
  11   9   3       10.49     -184.99    260.25 o
 -12  10   3      120.78      435.64    413.25 o
 -10  10   3      855.08      907.40    156.65 o
  -8  10   3      285.47      231.33    131.54 o
  -6  10   3     8611.88     9002.54    432.82 o
  -4  10   3    15486.17    15139.66    341.58 o
  -2  10   3    64167.96    67117.33   1153.87 o
   0  10   3    22368.29    24062.82    452.22 o
   2  10   3    26255.38    25947.78    483.88 o
   4  10   3     2769.73     2890.94    142.07 o
   6  10   3    17270.18    17346.62    446.11 o
   8  10   3     1182.12     1421.87    192.72 o
  10  10   3       51.92      466.38    193.99 o
  12  10   3      922.42      617.43    525.94 o
 -11  11   3      184.83      -50.06    371.83 o
  -9  11   3     1131.60     1022.96    140.36 o
  -7  11   3    10054.35    10255.40    364.40 o
  -5  11   3     4136.02     4415.12    178.26 o
  -3  11   3    13995.77    15144.32    307.69 o
  -1  11   3    10771.48    10628.24    225.51 o
   1  11   3     7530.72     8251.83    180.28 o
   3  11   3    34382.01    34709.09    541.03 o
   5  11   3    13035.82    13684.75    427.05 o
   7  11   3     4551.92     4613.38    184.72 o
   9  11   3     1252.56     1174.93    188.31 o
  11  11   3     1179.85      766.03    280.39 o
 -12  12   3     1176.71     1041.09    503.56 o
 -10  12   3     1067.23     1022.83    398.14 o
  -8  12   3      697.72      694.65    111.22 o
  -6  12   3      596.11      752.35    162.53 o
  -4  12   3     2588.61     2732.22    144.48 o
  -2  12   3     7963.71     8358.06    201.94 o
   0  12   3     2372.23     2110.20     95.01 o
   2  12   3     4504.46     4197.21    124.30 o
   4  12   3      505.75      350.04     67.78 o
   6  12   3      760.08      719.26    137.73 o
   8  12   3     5907.49     6341.84    469.59 o
  10  12   3       16.70     -112.75    197.27 o
  12  12   3      195.97      172.57    549.89 o
 -11  13   3      344.63      141.15    418.95 o
  -9  13   3     1113.45      801.77    369.08 o
  -7  13   3    16559.29    17042.27    442.34 o
  -5  13   3     3494.39     3122.57    281.32 o
  -3  13   3     7112.67     6875.87    204.74 o
  -1  13   3     8458.24     8691.01    230.19 o
   1  13   3     8955.42     8395.77    212.29 o
   3  13   3     4595.45     4497.02    121.98 o
   5  13   3     3622.73     3634.67    201.17 o
   7  13   3     7430.62     7624.06    333.49 o
   9  13   3     4565.88     4410.68    287.76 o
  11  13   3      241.65      523.70    356.59 o
 -12  14   3      450.16     1405.46    542.43 o
 -10  14   3     1688.63      855.37    432.69 o
  -8  14   3     2960.48     3381.82    488.84 o
  -6  14   3     6134.59     6162.60    340.60 o
  -4  14   3     9860.38     9770.45    271.58 o
  -2  14   3     1113.84      896.85     80.35 o
   0  14   3     6235.30     6410.39    170.23 o
   2  14   3     5913.13     6263.03    164.29 o
   4  14   3     5675.38     5655.25    206.06 o
   6  14   3     6212.63     7088.72    303.38 o
   8  14   3     5489.00     5314.10    296.68 o
  10  14   3     1072.05      632.79    219.96 o
 -11  15   3      183.13     -173.55    428.18 o
  -9  15   3     2206.45     1998.74    474.70 o
  -7  15   3     2729.03     2897.25    255.53 o
  -5  15   3      787.54      859.13    245.35 o
  -3  15   3      574.21      551.03     72.58 o
  -1  15   3     1301.81     1207.43    110.13 o
   1  15   3     5454.77     5776.88    171.63 o
   3  15   3      451.96      464.74     71.15 o
   5  15   3      534.61      549.66     84.01 o
   7  15   3     1969.73     1734.59    345.45 o
   9  15   3      189.74      204.99    184.11 o
  11  15   3      333.90      257.97    516.72 o
 -10  16   3      485.90      643.34    455.07 o
  -8  16   3      667.01      885.01    383.22 o
  -6  16   3     1312.06     1361.16    168.27 o
  -4  16   3     4402.68     4262.37    159.14 o
  -2  16   3     2838.54     2845.54    132.32 o
   0  16   3     1752.27     1800.06    113.38 o
   2  16   3      183.59      178.56     82.48 o
   4  16   3     3976.01     4091.63    152.82 o
   6  16   3     5729.63     5272.86    273.83 o
   8  16   3      890.24      971.02    187.27 o
  10  16   3      133.41     -374.75    438.20 o
 -11  17   3      138.95     -279.76    499.83 o
  -9  17   3      309.31      139.58    408.54 o
  -7  17   3     1224.97      913.48    390.48 o
  -5  17   3     1709.31     1855.81    226.06 o
  -3  17   3     4619.14     4342.39    183.58 o
  -1  17   3     5309.18     5361.64    273.63 o
   1  17   3     1003.22     1064.37    100.29 o
   3  17   3      822.18      901.70     98.65 o
   5  17   3     2449.15     2314.09    123.52 o
   7  17   3     1809.03     2106.73    211.36 o
   9  17   3      769.58      699.95    260.77 o
  11  17   3       79.81      326.87    510.83 o
 -10  18   3     1516.43     2007.18    521.82 o
  -8  18   3      249.34      104.25    380.67 o
  -6  18   3      921.56     1079.75    231.27 o
  -4  18   3     6093.88     6292.97    213.58 o
  -2  18   3     2622.76     2630.41    148.00 o
   0  18   3     3397.40     3010.92    145.65 o
   2  18   3     4197.27     4226.38    183.91 o
   4  18   3     7876.66     7554.51    215.50 o
   6  18   3      403.84      788.30    198.36 o
   8  18   3     2980.47     2544.72    242.14 o
  10  18   3      120.27      -92.08    307.76 o
 -11  19   3       37.01      359.27    567.37 o
  -9  19   3     1905.81     2124.38    526.34 o
  -7  19   3      262.77      704.40    407.37 o
  -5  19   3     1067.01     1098.41    369.08 o
  -3  19   3      921.09      852.85    164.12 o
  -1  19   3     7598.92     7761.46    274.10 o
   1  19   3     1768.06     1660.18    124.16 o
   3  19   3      621.93      513.19     84.15 o
   5  19   3     1092.62     1023.24    117.63 o
   7  19   3     1197.66     1122.91    186.91 o
   9  19   3      300.82      314.16    274.00 o
 -10  20   3        8.81       32.59    475.29 o
  -8  20   3      221.61     -423.07    423.07 o
  -6  20   3     1760.80     2234.32    458.80 o
  -4  20   3      979.27      902.48    100.13 o
  -2  20   3     1177.16     1328.81    150.66 o
   0  20   3       95.77       94.52     95.17 o
   2  20   3      389.91      252.22     90.77 o
   4  20   3      549.26      476.61    164.48 o
   6  20   3     3094.43     2594.37    225.71 o
   8  20   3      185.35      177.36    204.55 o
  10  20   3      421.42      664.52    393.07 o
  -9  21   3      110.46     -374.97    463.32 o
  -7  21   3      318.37      504.15    422.87 o
  -5  21   3     1754.91     1732.92    415.41 o
  -3  21   3     4687.48     4824.67    285.11 o
  -1  21   3     1706.97     1767.98    226.16 o
   1  21   3     1969.44     1738.36    167.62 o
   3  21   3     3994.29     3867.18    363.64 o
   5  21   3     1652.25     1447.53    142.13 o
   7  21   3       51.47       22.76    204.99 o
   9  21   3      365.94      505.28    376.55 o
 -10  22   3      763.25      800.99    617.04 o
  -8  22   3      994.08     1377.58    474.90 o
  -6  22   3      766.31      453.30    400.49 o
  -2  22   3     1984.40     2199.03    178.90 o
   0  22   3      336.36      298.59    122.83 o
   2  22   3     2465.56     2210.63    151.75 o
   4  22   3      150.98      232.88    121.16 o
   6  22   3      811.95      537.13    181.29 o
   8  22   3      608.11      569.84    264.22 o
  10  22   3       18.62      212.37    424.10 o
  -9  23   3      848.56      113.08    538.51 o
  -7  23   3       79.99      347.29    442.90 o
  -5  23   3     4065.19     4770.59    575.42 o
  -3  23   3     6134.79     6304.16    344.34 o
  -1  23   3     1483.05     1203.31    170.31 o
   1  23   3     1077.49     1017.61    125.51 o
   3  23   3     1771.69     1660.85    267.45 o
   5  23   3      262.30      332.06    160.00 o
   7  23   3      142.90      275.41    208.59 o
   9  23   3      452.37      340.68    390.19 o
  -8  24   3      415.24      343.56    504.35 o
  -6  24   3      426.39      320.59    410.31 o
  -4  24   3     2459.14     2400.02    472.94 o
  -2  24   3     1800.80     1229.80    223.51 o
   0  24   3      488.77      513.78    263.85 o
   2  24   3      836.13      570.23    225.10 o
   4  24   3     1557.97     1730.02    202.03 o
   6  24   3      870.87      378.97    194.25 o
   8  24   3      189.27      -30.24    334.49 o
  -9  25   3        4.66      572.47    623.51 o
  -7  25   3      710.65     1181.26    509.65 o
  -5  25   3     1137.92     1324.97    469.01 o
  -3  25   3     1367.54     1478.54    184.40 o
  -1  25   3     7799.49     8007.13    465.46 o
   1  25   3     4202.17     3929.86    276.06 o
   3  25   3     1457.95     1574.51    209.07 o
   5  25   3     1668.72     1641.66    221.10 o
   7  25   3     1779.41     1529.19    300.68 o
  -8  26   3      170.17     -134.09    562.26 o
  -6  26   3      636.23      325.89    471.37 o
  -4  26   3     2774.62     2720.61    531.44 o
  -2  26   3     2589.91     2425.41    218.47 o
   0  26   3      369.05     -125.58    287.51 o
   2  26   3     4076.06     3756.64    272.09 o
   4  26   3      569.94      624.58    272.10 o
   6  26   3     1028.57     1260.89    283.70 o
   8  26   3      659.96      964.11    390.70 o
  -7  27   3      365.56      743.07    561.67 o
  -5  27   3     2260.36     2398.84    561.28 o
  -3  27   3      630.36      329.57    490.51 o
  -1  27   3     1608.78     1735.82    377.95 o
   1  27   3     2673.78     2964.49    259.72 o
   3  27   3      841.96      998.06    215.11 o
   5  27   3      587.55      470.78    424.05 o
   7  27   3     1203.61      984.12    374.46 o
  -6  28   3      408.37      291.14    503.37 o
  -4  28   3      712.19      916.41    336.97 o
  -2  28   3      167.11     -290.82    290.82 o
   0  28   3       23.19      -35.67    217.86 o
   2  28   3     1092.94     1047.13    517.80 o
   4  28   3     1318.31     1428.49    304.90 o
   6  28   3      160.14      113.06    329.89 o
  -7  29   3       89.54     -461.49    461.49 o
  -5  29   3     1010.05      340.34    392.78 o
  -3  29   3     1142.93      -86.92    323.31 o
  -1  29   3     3022.56     3612.96    332.76 o
   1  29   3      155.35      -14.43    189.95 o
   3  29   3      415.38      414.14    219.72 o
   5  29   3     1040.62      830.58    328.06 o
   7  29   3      780.33       37.89    571.29 o
  -6  30   3     1055.55      731.82    443.45 o
  -4  30   3      907.84      327.20    365.11 o
  -2  30   3     1185.66     1779.65    522.61 o
   0  30   3     3153.02     3095.14    354.26 o
   2  30   3     3622.71     4089.23    331.15 o
   4  30   3      996.99      891.54    349.75 o
   6  30   3     1043.15     1371.42    502.68 o
  -5  31   3      716.64      728.60    446.56 o
  -3  31   3       30.53     -542.04    542.04 o
  -1  31   3     1193.08     1060.52    505.13 o
   1  31   3     3105.70     3875.84    403.95 o
   3  31   3      501.06      445.22    296.31 o
   5  31   3       43.21      100.17    347.72 o
  -4  32   3      537.65      655.32    624.89 o
  -2  32   3     1077.37     1137.09    564.03 o
   0  32   3     1101.52       33.77    500.62 o
   2  32   3      204.27     -201.55    235.66 o
   4  32   3      239.56     -441.52    441.52 o
  -3  33   3      288.15      340.22    644.13 o
  -1  33   3     1444.67     1373.65    596.03 o
   1  33   3      579.17       21.01    480.40 o
   3  33   3      699.68      797.04    363.71 o
  -2  34   3        2.14     -294.87    652.37 o
   0  34   3     1366.25     1064.65    587.00 o
 -12   0   4       39.53     -299.19    299.19 o
 -10   0   4      665.78      872.25    286.82 o
  -8   0   4     4234.78     4429.94    240.54 o
  -6   0   4     6916.99     6570.08    363.98 o
  -4   0   4     3519.83     3340.98    176.46 o
  -2   0   4      870.35     1169.89     86.56 o
   0   0   4    76621.42    76608.27   1917.45 o
   2   0   4    58056.16    60253.97   1314.30 o
   4   0   4      985.72     1031.28    100.24 o
   6   0   4     3669.05     3504.52    193.63 o
   8   0   4     1183.41     1226.53    209.70 o
  10   0   4     1090.97      853.71    246.89 o
  12   0   4      391.95      -51.24    538.31 o
 -13   1   4     1477.81     1851.32    298.87 o
 -11   1   4     1374.66     1558.07    350.04 o
  -9   1   4      388.54      214.70    151.33 o
  -7   1   4     6614.26     6574.20    202.62 o
  -5   1   4     4072.32     4072.91    134.00 o
  -3   1   4     2462.44     2708.20    134.83 o
  -1   1   4     4350.86     4431.78    111.76 o
   1   1   4   187745.91   193425.53   3343.84 o
   3   1   4     7144.52     7874.34    162.36 o
   5   1   4      814.47      828.03     70.50 o
   7   1   4      843.16      790.15    107.57 o
   9   1   4     4619.14     5001.94    258.57 o
  11   1   4       53.94      -93.97    187.90 o
 -12   2   4       56.52      538.46    224.19 o
 -10   2   4      118.62      115.35    380.86 o
  -8   2   4     1608.10     1652.59    125.78 o
  -6   2   4     4638.31     4694.80    139.20 o
  -4   2   4      531.08      681.87     64.97 o
  -2   2   4    19447.15    19599.47    390.09 o
   0   2   4    44459.39    44675.98    813.57 o
   2   2   4    39266.37    39253.68    630.93 o
   4   2   4     1967.10     2232.86     87.46 o
   6   2   4       79.78       56.13     62.51 o
   8   2   4        9.57      -63.28     99.16 o
  10   2   4      543.65      345.45    194.78 o
  12   2   4       89.47       48.70    268.80 o
 -13   3   4      346.85      406.58    377.72 o
 -11   3   4      267.87      407.20    194.15 o
  -9   3   4     2131.53     2403.51    217.81 o
  -7   3   4       37.72       64.03     74.31 o
  -5   3   4     6127.54     6469.21    170.55 o
  -3   3   4    21794.38    22758.32    443.64 o
  -1   3   4    55097.46    56839.21    982.69 o
   1   3   4    48942.84    51293.53    937.88 o
   3   3   4     3452.76     3565.91     88.30 o
   5   3   4     1419.75     1287.04     75.52 o
   7   3   4     3953.16     3649.51    153.85 o
   9   3   4      164.04       -3.05    141.62 o
  11   3   4      610.98      204.17    334.14 o
 -12   4   4     2369.52     2668.18    293.48 o
 -10   4   4      898.87     1199.10    350.82 o
  -8   4   4      808.43      927.96    121.84 o
  -6   4   4     7177.66     7253.33    191.74 o
  -4   4   4    14743.52    15363.97    313.61 o
  -2   4   4     6306.84     6197.24    152.93 o
   0   4   4    11142.26    11535.96    214.78 o
   2   4   4    19118.90    18313.13    310.35 o
   4   4   4     8868.98     8689.28    203.00 o
   6   4   4     3862.50     3733.00    140.46 o
   8   4   4     1449.49     1477.72    155.97 o
  10   4   4      303.89       15.63    192.69 o
  12   4   4      951.06      618.54    400.42 o
 -13   5   4      497.85      167.85    377.13 o
 -11   5   4      185.25      550.86    225.96 o
  -9   5   4     1344.38     1770.28    350.53 o
  -7   5   4     6269.14     6624.86    212.63 o
  -5   5   4     8019.44     8274.80    221.02 o
  -3   5   4    16484.27    17692.39    350.81 o
  -1   5   4     6008.73     6234.37    163.68 o
   1   5   4      425.06      486.64     50.41 o
   3   5   4    19630.61    20820.62    350.51 o
   5   5   4     3946.20     3615.29    126.86 o
   7   5   4     4503.48     4851.03    169.29 o
   9   5   4        2.74       58.03    163.62 o
  11   5   4     1874.73     1757.29    278.09 o
 -12   6   4      429.74      456.81    214.42 o
 -10   6   4     1206.12     1145.44    197.52 o
  -8   6   4      116.74       56.83     92.60 o
  -6   6   4      472.31      429.10     82.72 o
  -4   6   4     5966.58     5959.84    173.25 o
  -2   6   4     3547.01     4370.02    128.55 o
   0   6   4     4517.75     4865.88    119.93 o
   2   6   4     2170.33     1808.17     60.49 o
   4   6   4      651.45      857.86     72.46 o
   6   6   4        8.56      -18.34     66.13 o
   8   6   4      828.44      839.46    119.79 o
  10   6   4      949.22     1137.89    228.14 o
  12   6   4       49.14     -238.55    303.65 o
 -11   7   4       51.81      -55.41    170.02 o
  -9   7   4     1243.49     1129.01    177.98 o
  -7   7   4      700.23      911.58    113.38 o
  -5   7   4      949.25      913.14     82.13 o
  -3   7   4     9115.29     8662.93    197.21 o
  -1   7   4     7859.28     7791.04    192.73 o
   1   7   4     4501.66     4444.78    110.09 o
   3   7   4     3746.63     3550.38     87.69 o
   5   7   4     6539.84     6388.26    221.15 o
   7   7   4     3643.69     3794.04    178.91 o
   9   7   4      276.27      410.16    148.75 o
  11   7   4      700.88      614.03    257.45 o
 -12   8   4     1209.10     1461.21    472.35 o
 -10   8   4     1922.35     1825.50    241.18 o
  -8   8   4     2940.69     3364.44    195.69 o
  -6   8   4    14651.95    15560.63    395.80 o
  -4   8   4    12527.14    12086.29    263.90 o
  -2   8   4    15569.35    16800.25    331.61 o
   0   8   4    18784.02    18398.35    381.21 o
   2   8   4     5474.41     5040.24    120.51 o
   4   8   4    22477.75    22952.68    436.63 o
   6   8   4     7752.25     8214.09    286.27 o
   8   8   4     1719.45     1739.06    141.05 o
  10   8   4      363.03      165.15    255.52 o
  12   8   4     1155.20     1122.16    401.21 o
 -11   9   4      593.78      597.97    187.30 o
  -9   9   4     4356.84     4188.37    274.78 o
  -7   9   4     8203.57     8405.78    318.93 o
  -5   9   4     3923.73     4138.89    162.20 o
  -3   9   4     5539.26     5644.65    153.06 o
  -1   9   4     3468.26     3537.01    107.14 o
   1   9   4     2752.39     2544.13     96.47 o
   3   9   4     7691.19     7227.82    151.67 o
   5   9   4     5158.78     5318.25    184.37 o
   7   9   4     4750.52     4741.64    204.73 o
   9   9   4      730.05      372.70    158.97 o
  11   9   4     2450.68     2394.31    384.77 o
 -12  10   4      797.13      896.20    447.02 o
 -10  10   4      229.02      261.92    147.94 o
  -8  10   4      233.09      250.61    118.81 o
  -6  10   4      922.67      951.59    210.85 o
  -4  10   4     1639.07     1786.16     89.28 o
  -2  10   4     1211.61     1167.19     79.63 o
   0  10   4     6933.80     7403.43    173.68 o
   2  10   4     8329.98     8509.26    181.45 o
   4  10   4     3236.26     3385.35    135.61 o
   6  10   4     1509.12     1475.21    108.41 o
   8  10   4      910.47      573.10    110.76 o
  10  10   4     1263.60     1029.79    242.33 o
  12  10   4       16.16      468.62    523.19 o
 -11  11   4      395.87       74.80    403.24 o
  -9  11   4      636.67      307.36    195.73 o
  -7  11   4    14103.58    14716.16    480.85 o
  -5  11   4    11338.71    11882.01    357.44 o
  -3  11   4    12707.23    12579.30    273.51 o
  -1  11   4    10137.73     9527.37    224.38 o
   1  11   4    14775.92    14913.70    295.02 o
   3  11   4     5774.94     5584.22    140.54 o
   5  11   4     1758.61     1851.66    105.81 o
   7  11   4     2041.02     1943.42    184.74 o
   9  11   4      674.26      664.76    177.26 o
  11  11   4     2730.58     2421.03    554.02 o
 -12  12   4      282.73     -159.22    439.76 o
 -10  12   4     2551.37     2808.33    223.80 o
  -8  12   4     6505.68     6741.38    352.79 o
  -6  12   4     9270.04     9471.68    353.51 o
  -4  12   4    13049.32    13463.72    346.97 o
  -2  12   4     2577.75     2658.21    116.85 o
   0  12   4     6282.04     6462.46    166.54 o
   2  12   4     2624.76     2445.10     86.06 o
   4  12   4    15604.93    15624.21    334.38 o
   6  12   4    12029.57    12825.12    427.35 o
   8  12   4     1042.70     1144.63    174.51 o
  10  12   4     2174.80     2254.90    297.15 o
  12  12   4     2302.07     1314.17    616.45 o
 -11  13   4      668.44      564.23    454.29 o
  -9  13   4      459.53      153.92    343.76 o
  -7  13   4     7887.96     8525.83    440.33 o
  -5  13   4     6960.38     7430.49    263.82 o
  -3  13   4     3629.98     3802.14    144.61 o
  -1  13   4     2311.20     2075.79    120.82 o
   1  13   4     1568.79     1524.53    109.49 o
   3  13   4     8644.26     8682.88    223.20 o
   5  13   4     1711.26     1497.96    174.35 o
   7  13   4     3952.53     3590.41    224.91 o
   9  13   4     1774.74     1304.72    208.26 o
  11  13   4      459.34      341.98    371.71 o
 -12  14   4      809.79      367.12    511.81 o
 -10  14   4     1640.03     1245.85    441.33 o
  -8  14   4      212.93      396.14    150.97 o
  -6  14   4     4722.84     5231.87    240.34 o
  -4  14   4    13162.81    13610.33    349.88 o
  -2  14   4    10548.81    10795.71    291.62 o
   0  14   4     1168.58     1187.03     88.43 o
   2  14   4     7233.11     6466.74    168.12 o
   4  14   4    10060.04    10593.98    267.96 o
   6  14   4     1537.80     1729.45    166.88 o
   8  14   4      251.98      319.26    159.20 o
  10  14   4      546.05      254.81    261.70 o
 -11  15   4      506.93     -167.85    463.12 o
  -9  15   4     1142.61     1302.98    442.90 o
  -7  15   4     2048.88     2191.19    252.71 o
  -5  15   4     7721.57     7884.48    314.87 o
  -3  15   4    14439.26    14686.80    387.36 o
  -1  15   4     3399.67     3418.29    143.83 o
   1  15   4     1122.19     1137.17     80.18 o
   3  15   4    22695.54    23821.25    483.95 o
   5  15   4    22968.88    24928.16    698.43 o
   7  15   4     1246.74      989.32    166.15 o
   9  15   4      353.27       33.89    195.03 o
  11  15   4     1579.77     1817.34    602.51 o
 -10  16   4       96.05      348.27    452.72 o
  -8  16   4     2531.32     2853.91    489.43 o
  -6  16   4     6611.32     6959.27    397.30 o
  -4  16   4     5172.64     5307.13    189.39 o
  -2  16   4     4869.81     5114.84    188.82 o
   0  16   4    10368.20    10948.69    302.61 o
   2  16   4    14716.54    14706.27    335.09 o
   4  16   4     3242.61     3287.71    103.61 o
   6  16   4     2288.42     2276.70    214.08 o
   8  16   4      598.71      516.06    179.67 o
  10  16   4      890.89      591.08    443.15 o
 -11  17   4      112.28      443.29    501.80 o
  -7  17   4      496.91      -77.55    344.74 o
  -5  17   4     7431.85     7790.25    320.62 o
  -3  17   4      796.76      818.65    138.43 o
  -1  17   4     2681.52     2760.75    156.70 o
   1  17   4     3119.44     3079.03    161.43 o
   3  17   4      639.52      628.77     64.81 o
   5  17   4      245.25      142.75     69.47 o
   7  17   4     1115.72     1175.73    186.23 o
   9  17   4      293.75      595.48    316.01 o
  11  17   4      259.86      247.76    534.58 o
 -10  18   4      175.49     -135.26    471.17 o
  -8  18   4      232.92      164.52    371.63 o
  -6  18   4      421.33      337.08    331.00 o
  -4  18   4     2817.55     2807.04    169.61 o
  -2  18   4     3937.44     3882.59    188.17 o
   0  18   4      214.09       88.99     89.96 o
   2  18   4     3130.88     3037.11    243.91 o
   4  18   4     1932.81     1762.39    116.98 o
   6  18   4      406.67      247.31    164.12 o
   8  18   4       40.12      -34.34    206.89 o
  10  18   4     1453.14      835.00    387.16 o
  -9  19   4      268.13      753.09    454.09 o
  -7  19   4     3222.64     2229.81    481.77 o
  -5  19   4      462.80      958.44    340.81 o
  -3  19   4     1156.32     1187.64    134.66 o
  -1  19   4      898.96     1003.03    149.08 o
   1  19   4     2679.26     2507.28    152.51 o
   3  19   4     5372.40     5263.82    176.54 o
   5  19   4     1037.96      915.27    111.39 o
   7  19   4      619.45     1184.73    240.38 o
   9  19   4      120.40      405.55    270.20 o
 -10  20   4      164.78        7.66    524.76 o
  -8  20   4       17.43      -88.54    384.20 o
  -6  20   4      897.42     1142.00    403.83 o
  -4  20   4     1199.59     1191.96    132.41 o
  -2  20   4     1002.31     1086.40    181.63 o
   0  20   4     3806.39     3661.03    273.84 o
   2  20   4     3379.78     3149.10    146.94 o
   4  20   4     2434.87     2250.90    203.66 o
   6  20   4      219.01      262.89    157.80 o
   8  20   4      258.49     -137.87    242.70 o
  10  20   4        7.82      -88.06    373.48 o
  -9  21   4      494.03      544.99    470.19 o
  -7  21   4      451.27      943.91    456.25 o
  -5  21   4     1694.98     1360.50    393.43 o
  -3  21   4      125.69      285.35    118.16 o
  -1  21   4     1299.97     1241.23    139.49 o
   1  21   4     9383.22     9280.00    363.90 o
   3  21   4      341.11      318.73     87.84 o
   5  21   4      471.02      312.61    173.09 o
   7  21   4      649.18      479.79    242.32 o
   9  21   4     1580.73     2128.70    595.05 o
 -10  22   4      160.68     -127.80    540.47 o
  -6  22   4     1531.27     1359.52    448.99 o
  -4  22   4     1002.82      918.97    143.09 o
  -2  22   4     3951.12     3910.18    284.23 o
   0  22   4     8155.75     8022.52    311.23 o
   2  22   4      833.32      491.66    110.72 o
   4  22   4     2817.33     2718.27    197.90 o
   6  22   4     2132.02     1701.64    219.10 o
   8  22   4      687.12      592.29    271.40 o
  -9  23   4       63.28       11.98    511.61 o
  -7  23   4      510.09      235.00    444.27 o
  -5  23   4     3519.83     3306.63    536.35 o
  -3  23   4     4822.83     4506.95    302.06 o
  -1  23   4      807.08      944.72    147.03 o
   1  23   4     1515.38     1413.62    152.24 o
   3  23   4      792.41     1176.03    247.58 o
   5  23   4     2829.80     2930.86    239.00 o
   7  23   4     1357.19     1124.26    277.90 o
   9  23   4       75.06      257.32    386.92 o
  -8  24   4      430.37     -384.98    518.68 o
  -6  24   4      906.03      861.65    454.09 o
  -4  24   4     5766.55     4928.43    615.66 o
  -2  24   4     2508.45     2978.00    391.76 o
   0  24   4      181.70       70.50    146.10 o
   2  24   4      292.03      112.38    132.65 o
   4  24   4      657.71      482.72    191.86 o
   6  24   4     2193.20     2530.71    504.13 o
   8  24   4      160.41     -337.85    337.85 o
  -9  25   4      825.16     1100.18    624.10 o
  -7  25   4     1071.19      627.44    501.21 o
  -5  25   4      894.48      107.58    442.90 o
  -3  25   4      350.63      267.22    190.04 o
  -1  25   4      352.11      507.25    182.86 o
   1  25   4       41.22      309.12    192.59 o
   3  25   4      240.79      240.13    175.22 o
   5  25   4      343.01      470.81    274.64 o
   7  25   4      308.74      250.87    307.54 o
  -8  26   4      992.53     1307.10    641.38 o
  -6  26   4      238.62      372.03    485.50 o
  -4  26   4        7.73     -372.22    419.93 o
  -2  26   4      715.55      684.18    220.47 o
   0  26   4      296.58      396.73    207.56 o
   2  26   4      944.79      667.53    194.83 o
   4  26   4        6.00     -101.39    267.76 o
   6  26   4      807.04      222.28    248.80 o
   8  26   4       41.33      265.03    382.84 o
  -7  27   4       67.97     -445.25    575.22 o
  -5  27   4      738.94     1512.65    497.48 o
  -3  27   4      213.99       57.33    392.64 o
  -1  27   4     1298.94     1174.38    194.20 o
   1  27   4      232.47      -25.25    212.32 o
   3  27   4      810.60      806.14    300.86 o
   5  27   4     1326.71     1221.65    321.96 o
   7  27   4      772.07      903.09    373.30 o
  -6  28   4     1399.30     2328.75    621.94 o
  -4  28   4     2157.03     2344.26    546.16 o
  -2  28   4     1162.27      630.18    371.73 o
   0  28   4     2776.59     2725.75    311.53 o
   2  28   4     3694.07     3693.32    290.55 o
   4  28   4      382.76      327.06    280.18 o
   6  28   4     1771.40     1696.38    376.73 o
  -7  29   4     2002.94     1785.54    713.23 o
  -5  29   4      144.20       47.12    553.82 o
  -3  29   4     1216.55     1055.37    351.90 o
  -1  29   4     2667.71     3429.43    333.18 o
   1  29   4     1437.18     1620.50    287.21 o
   3  29   4      411.91      419.01    290.72 o
   5  29   4     1062.97     1591.77    515.73 o
  -6  30   4       40.79     -118.32    419.70 o
  -4  30   4      517.27      133.93   1112.16 o
  -2  30   4      604.24      837.90    479.81 o
   0  30   4      227.83      212.29    250.78 o
   2  30   4      422.64      516.94    276.82 o
   4  30   4      987.64     1569.33    353.07 o
   6  30   4     1303.61     1728.85    519.56 o
  -5  31   4     1746.21     1960.95   1089.87 o
  -3  31   4     2349.19     3764.84    703.81 o
   1  31   4     1135.48     1073.71    299.35 o
   3  31   4      944.22      959.73    567.96 o
   5  31   4     1194.47      524.17    982.98 o
  -4  32   4      952.41     -228.12    619.98 o
  -2  32   4     2383.56     2438.30    615.27 o
   0  32   4     1661.25     1706.81    570.51 o
   4  32   4     1547.97     1625.85    832.69 o
  -3  33   4       89.98      316.86    646.48 o
  -1  33   4       56.57      953.92    567.37 o
   3  33   4       40.37       13.94    467.05 o
   0  34   4       40.07     -132.32    568.74 o
 -13   1   5      141.30      216.21    256.84 o
 -11   1   5      272.58      172.87    194.40 o
  -9   1   5     2579.28     2364.71    240.04 o
  -7   1   5      735.35      876.74    105.87 o
  -5   1   5    14322.30    14906.32    348.26 o
  -3   1   5      272.51      221.73     53.16 o
  -1   1   5     4368.57     4162.97    128.66 o
   1   1   5    15945.54    15515.87    312.06 o
   3   1   5      153.45      259.61     43.17 o
   5   1   5     5555.96     5163.52    164.60 o
   7   1   5     5260.30     5367.87    241.80 o
   9   1   5     1816.37     1610.47    253.71 o
  11   1   5       51.70      145.76    193.58 o
 -12   2   5      198.33      672.81    263.17 o
 -10   2   5      133.08      -19.85    173.75 o
  -8   2   5     1572.43     1675.21    148.04 o
  -6   2   5     5923.33     5746.91    172.54 o
  -4   2   5     8296.61     7340.81    201.77 o
  -2   2   5     6552.54     6289.75    161.51 o
   0   2   5     5970.81     6315.51    157.92 o
   2   2   5     9716.20    10298.15    190.52 o
   4   2   5    18960.03    19229.47    355.20 o
   6   2   5     3845.46     3782.72    163.23 o
   8   2   5      422.49      627.24    152.07 o
  10   2   5      450.39      323.02    204.22 o
  12   2   5      754.28      437.98    288.55 o
 -13   3   5      512.36      795.95    371.83 o
 -11   3   5      138.10      587.74    217.91 o
  -9   3   5     4488.20     4471.43    340.22 o
  -7   3   5     6348.84     6347.71    220.77 o
  -5   3   5     5663.19     5828.09    172.16 o
  -3   3   5     1297.08     1149.73     76.17 o
  -1   3   5      426.23      361.28     51.56 o
   1   3   5     9252.39     9970.21    223.11 o
   3   3   5     9704.00     9081.99    184.24 o
   5   3   5     3647.54     3704.31    241.60 o
   7   3   5     2127.53     1960.63    175.74 o
   9   3   5      148.71     -141.37    141.37 o
  11   3   5      787.33      908.74    332.29 o
 -12   4   5     1181.60     1066.64    253.52 o
 -10   4   5     2012.77     2329.77    251.85 o
  -8   4   5     1079.04     1316.88    139.80 o
  -6   4   5     1410.12     1430.54    106.98 o
  -4   4   5    11768.09    12561.85    318.75 o
  -2   4   5     3070.83     2886.33    105.00 o
   0   4   5     4672.36     4727.60    118.68 o
   2   4   5     1341.37     1280.53     63.10 o
   4   4   5       83.79      138.12     56.22 o
   6   4   5      340.22      255.72    113.80 o
   8   4   5     1393.12     1438.69    175.12 o
  10   4   5     1361.63     1570.76    412.67 o
  12   4   5      127.90     -357.11    357.11 o
 -11   5   5      184.55      389.27    201.78 o
  -9   5   5      401.72      307.68    168.13 o
  -7   5   5     3149.01     3190.07    176.70 o
  -5   5   5     7277.25     7531.55    212.83 o
  -3   5   5     2714.52     2964.80    107.99 o
  -1   5   5     8590.61     8997.90    201.54 o
   1   5   5      544.00      531.24     58.78 o
   3   5   5    11925.24    12265.42    240.98 o
   5   5   5    11029.80    10843.88    295.02 o
   7   5   5     1639.23     1694.11    108.05 o
   9   5   5      452.03      347.75    165.22 o
  11   5   5      337.41       43.58    234.04 o
 -12   6   5     1213.63      830.71    241.68 o
 -10   6   5     1959.61     1573.61    220.85 o
  -8   6   5     4304.55     4406.51    243.01 o
  -6   6   5     4965.24     5407.57    201.30 o
  -4   6   5     6948.44     7361.40    202.96 o
  -2   6   5    14307.30    14366.56    313.70 o
   0   6   5     7886.08     8284.30    181.72 o
   2   6   5     2871.12     2815.93    101.03 o
   4   6   5     8307.13     7551.99    170.87 o
   6   6   5    20898.61    21375.09    505.52 o
   8   6   5      709.36      687.00    117.69 o
  10   6   5     2227.89     1937.41    257.47 o
  12   6   5     1549.51      936.97    398.95 o
 -11   7   5     2322.37     2505.93    268.00 o
  -9   7   5     2418.79     2389.30    304.59 o
  -7   7   5     2404.85     2368.10    174.86 o
  -5   7   5     9289.58     9166.57    265.74 o
  -3   7   5    17563.15    17061.91    336.67 o
  -1   7   5     6285.33     5747.66    155.23 o
   1   7   5      823.25      807.12     59.20 o
   3   7   5    14389.55    14155.48    257.58 o
   5   7   5     2718.60     2638.04    111.76 o
   7   7   5     5792.66     5533.27    181.60 o
   9   7   5     3637.35     2980.61    210.91 o
  11   7   5     3244.67     3096.43    338.25 o
 -12   8   5      198.61      -96.20    393.43 o
 -10   8   5       74.07      115.93    220.57 o
  -8   8   5     1266.47     1250.40    213.79 o
  -6   8   5     1289.96     1428.64    163.70 o
  -4   8   5     6918.56     7293.67    187.42 o
  -2   8   5     3399.07     4034.37    132.30 o
   0   8   5     2497.54     2335.36     89.49 o
   2   8   5     4278.22     4205.45    121.33 o
   4   8   5    20688.24    21079.33    434.25 o
   6   8   5     7239.76     7264.47    207.26 o
   8   8   5      837.51      481.30    145.17 o
  10   8   5      385.09      327.66    213.13 o
  12   8   5      212.38     -109.38    377.21 o
 -11   9   5      132.25       78.69    187.66 o
  -9   9   5     2415.71     2564.95    241.34 o
  -7   9   5     7469.72     8358.19    340.94 o
  -5   9   5     3409.49     3382.06    170.98 o
  -3   9   5    10460.28    10058.44    231.40 o
  -1   9   5      563.74      414.07     62.71 o
   1   9   5     4478.46     4213.65    114.25 o
   3   9   5      969.51     1050.28     62.28 o
   5   9   5     8825.20     8746.31    222.57 o
   7   9   5      901.74      941.43    163.82 o
   9   9   5     1603.92     1583.14    193.28 o
  11   9   5     2637.62     2851.65    428.70 o
 -12  10   5     1035.29      657.87    452.72 o
 -10  10   5     3120.92     3048.01    270.20 o
  -8  10   5     1350.48     1572.04    164.03 o
  -6  10   5     4587.00     4582.18    318.50 o
  -4  10   5     8737.79     9833.30    304.32 o
  -2  10   5    11185.32    10641.18    232.97 o
   0  10   5     6038.07     5348.01    151.25 o
   2  10   5    27304.51    26472.73    472.50 o
   4  10   5    44062.15    46501.11    824.96 o
   6  10   5      223.89      173.01    107.30 o
   8  10   5     2228.14     1738.91    156.13 o
  10  10   5     3426.19     3453.23    320.60 o
  12  10   5     2133.55     2270.25    659.64 o
 -11  11   5     2554.22     2861.57    520.84 o
  -9  11   5     2206.08     2573.69    325.20 o
  -7  11   5    11119.79    11097.72    445.40 o
  -5  11   5      894.35      787.40    133.65 o
  -3  11   5    18720.53    18966.73    421.51 o
  -1  11   5    15509.74    17300.41    347.80 o
   1  11   5      680.81      571.23     56.57 o
   3  11   5     5297.44     5711.75    148.81 o
   5  11   5    14608.49    14563.89    378.99 o
   7  11   5     2021.89     1823.55    132.74 o
   9  11   5     3543.41     3478.42    256.32 o
  11  11   5     1439.45      848.19    499.34 o
 -12  12   5      777.52     1119.22    509.65 o
 -10  12   5      238.12      233.58    161.11 o
  -8  12   5     7753.71     7593.29    685.35 o
  -6  12   5     2381.46     2666.63    181.53 o
  -4  12   5      259.57      415.97     99.97 o
  -2  12   5     7364.99     7214.50    203.38 o
   0  12   5     1513.80     1346.63     78.54 o
   2  12   5      356.71      185.66     81.96 o
   4  12   5     2416.37     2216.54     77.11 o
   6  12   5      156.78      196.86     76.80 o
   8  12   5      807.25      745.97    193.91 o
  10  12   5      810.34      305.27    305.65 o
 -11  13   5     2273.43     1394.86    517.89 o
  -9  13   5     1455.64     1414.48    188.86 o
  -7  13   5     9259.33     9500.27    483.68 o
  -5  13   5    20371.29    22082.46    603.76 o
  -3  13   5     1753.40     1612.06    108.01 o
  -1  13   5     8298.52     7900.12    212.02 o
   1  13   5    15163.96    15731.37    344.64 o
   3  13   5    15791.35    16380.03    326.70 o
   5  13   5     3108.57     3033.45    152.83 o
   7  13   5     1192.32     1142.85    166.88 o
   9  13   5     6776.28     6301.06    355.78 o
  11  13   5     1675.91     1022.71    405.41 o
 -10  14   5      233.82      237.74    377.52 o
  -6  14   5      738.64      855.48    143.14 o
  -4  14   5    11013.35    11140.80    362.15 o
  -2  14   5     2410.90     2237.97    124.77 o
   0  14   5    16854.88    17605.18    409.10 o
   2  14   5     9016.57     8946.10    227.86 o
   4  14   5     1774.75     1529.51     76.10 o
   6  14   5     6272.38     6748.42    295.33 o
   8  14   5      728.73      861.91    174.19 o
  10  14   5     1725.18     1615.88    304.98 o
 -11  15   5       62.19       94.04    450.56 o
  -9  15   5      270.36      289.47    139.14 o
  -7  15   5     1954.09     2327.38    411.10 o
  -5  15   5     1179.55     1415.75    224.40 o
  -3  15   5     3576.25     3652.30    176.57 o
  -1  15   5     1756.61     1887.31    135.11 o
   1  15   5     1398.61     1285.68    100.16 o
   3  15   5     1168.64     1059.93     75.63 o
   5  15   5     1741.03     1912.26    200.96 o
   7  15   5     1042.73     1105.70    164.85 o
   9  15   5      946.90     1113.76    349.08 o
  11  15   5       73.87     -324.71    560.69 o
 -10  16   5        6.02     -357.50    450.75 o
  -8  16   5     1055.35      276.81    385.77 o
  -6  16   5     2345.46     2395.13    349.84 o
  -4  16   5     7512.36     7371.45    321.05 o
  -2  16   5     2034.00     2202.66    156.93 o
   0  16   5      141.78      200.61     83.06 o
   2  16   5     8011.95     8815.07    283.04 o
   4  16   5     2250.33     2183.45    100.78 o
   6  16   5     1281.45     1233.03    205.81 o
   8  16   5     2160.73     1768.45    281.66 o
  10  16   5      625.56      369.41    281.79 o
 -11  17   5      939.38     1171.25    562.65 o
  -9  17   5      692.76      256.79    418.56 o
  -7  17   5      377.15      822.39    402.65 o
  -5  17   5     5050.20     5528.90    249.21 o
  -3  17   5     2040.68     2099.51    146.29 o
  -1  17   5     2569.66     2655.55    157.46 o
   1  17   5     6390.18     6216.91    213.76 o
   3  17   5     8326.21     8456.67    243.29 o
   5  17   5      631.85      417.44    111.72 o
   7  17   5      411.62      404.24    159.30 o
   9  17   5     1287.88      960.47    276.85 o
 -10  18   5      142.71      -28.27    467.83 o
  -8  18   5     2190.21     1564.09    448.59 o
  -6  18   5    11001.84    12523.88    912.50 o
  -4  18   5      329.98      389.07    105.58 o
  -2  18   5       63.84       52.82     98.54 o
   0  18   5     1287.67     1223.06    126.66 o
   2  18   5     1853.52     1597.36    131.04 o
   4  18   5     1284.26     1513.72    106.27 o
   6  18   5      226.45       76.29    130.71 o
   8  18   5      505.06      195.05    230.39 o
  10  18   5      216.64      130.67    651.00 o
  -9  19   5       84.36      219.29    449.38 o
  -7  19   5      159.37      471.17    355.73 o
  -5  19   5      344.31      340.54    122.16 o
  -3  19   5     2568.18     2809.50    193.58 o
  -1  19   5     1850.08     1721.29    149.60 o
   1  19   5      683.57      674.96    127.83 o
   3  19   5      947.01     1218.61    178.07 o
   5  19   5     1415.08     1304.62    139.48 o
   7  19   5      738.85      209.52    220.31 o
   9  19   5      360.27     -174.76    384.20 o
 -10  20   5      573.43      970.02    599.96 o
  -8  20   5      636.63      253.65    447.22 o
  -6  20   5     1479.03     1639.08    450.16 o
  -4  20   5     1949.86     2016.25    233.92 o
  -2  20   5     1673.73     1572.60    195.34 o
   0  20   5     1989.51     1751.07    158.91 o
   2  20   5     2047.13     2057.21    173.04 o
   4  20   5      788.99      605.62    118.24 o
   6  20   5      267.07       93.94    185.78 o
   8  20   5      884.57      525.27    249.44 o
  10  20   5      592.11      371.51    385.52 o
  -9  21   5     1215.37      722.07    546.56 o
  -7  21   5      692.33      697.53    436.22 o
  -5  21   5      980.80     1158.49    169.03 o
  -3  21   5     1006.19      791.67    179.14 o
  -1  21   5      125.26     -110.78    110.78 o
   1  21   5      459.43      913.90    279.66 o
   3  21   5     1666.94     1758.88    152.93 o
   5  21   5     2072.55     2111.22    207.05 o
   7  21   5     3646.76     3370.42    324.93 o
   9  21   5      153.30      362.90    339.11 o
  -8  22   5      248.35     -419.73    522.61 o
  -6  22   5      439.62       46.53    391.86 o
  -4  22   5     2163.94     2397.59    212.95 o
  -2  22   5     1777.33     1741.29    192.10 o
   0  22   5     1902.46     1657.56    288.79 o
   2  22   5      554.64      798.00    195.94 o
   4  22   5     1688.39     1711.78    174.82 o
   6  22   5     2820.70     2399.00    387.48 o
   8  22   5      602.02      368.66    322.43 o
  -9  23   5     1066.84     1789.85    658.85 o
  -7  23   5     1420.89      596.62    454.68 o
  -5  23   5      165.69      327.66    385.38 o
  -3  23   5     3880.33     4219.64    296.09 o
  -1  23   5     6326.53     6401.13    406.86 o
   1  23   5      159.90      -62.70    142.84 o
   3  23   5       61.49      -32.72    155.63 o
   5  23   5     2442.46     2141.83    271.09 o
   7  23   5     1858.08     2087.74    323.68 o
   9  23   5      348.73      192.91    403.80 o
  -8  24   5      569.36      361.23    550.48 o
  -6  24   5      853.37      816.10    446.83 o
  -4  24   5     2083.19     2115.75    494.14 o
  -2  24   5       67.72      148.83    173.74 o
   0  24   5       63.11     -104.73    151.93 o
   2  24   5      696.84      408.17    197.02 o
   4  24   5      357.21       69.47    232.65 o
   6  24   5      143.14      357.04    245.95 o
   8  24   5      326.22      521.02    365.13 o
  -7  25   5      358.99     -547.34    547.34 o
  -5  25   5      869.35      173.94    443.88 o
  -3  25   5     1927.45     2139.89    282.11 o
  -1  25   5      467.28      316.94    300.37 o
   1  25   5     4570.80     4524.01    510.24 o
   3  25   5     2710.84     2191.16    242.84 o
   5  25   5     1571.89     1220.17    317.48 o
   7  25   5      501.72      336.77    324.97 o
  -8  26   5      391.05       47.71    550.29 o
  -6  26   5     3361.51     2802.48    638.04 o
  -4  26   5       81.62      148.81    402.06 o
  -2  26   5     2634.46     3089.75    289.89 o
   0  26   5     2802.04     3179.61    405.21 o
   2  26   5     2823.67     3133.94    328.10 o
   4  26   5      183.04       95.67    264.48 o
   6  26   5     1470.79     1512.15    353.45 o
   8  26   5      628.16     1037.73    423.81 o
  -7  27   5      544.49     -289.97    553.62 o
  -5  27   5      122.18      982.00    527.51 o
  -3  27   5     3146.67     3209.84    580.13 o
  -1  27   5     1316.92      960.20    297.62 o
   1  27   5     2054.10     2193.23    296.04 o
   3  27   5       98.30     -244.46    244.46 o
   5  27   5     1175.42     1678.22    352.84 o
   7  27   5     1316.41     1019.98    389.34 o
  -6  28   5      654.91     -138.80    607.02 o
  -4  28   5      288.13      472.94    473.33 o
   0  28   5     1031.74      753.56    262.02 o
   2  28   5      847.19      589.37    399.32 o
   4  28   5      139.56      150.58    279.59 o
   6  28   5     1381.86     2303.19    408.36 o
  -5  29   5      894.79      458.80    547.93 o
  -3  29   5      287.48     -279.17    495.12 o
  -1  29   5     2014.55     2064.94    295.18 o
   1  29   5     2092.38     2653.67    334.47 o
   3  29   5      885.54     1612.38    453.11 o
   5  29   5      184.80      513.48    336.59 o
  -6  30   5     1426.27       41.03    606.83 o
  -4  30   5     1081.81      961.38    591.32 o
  -2  30   5     1964.58     2244.34    556.18 o
   0  30   5     3122.11     4195.37    505.53 o
   2  30   5     2254.66     1780.91    360.85 o
   4  30   5     1749.53     2188.78    568.54 o
  -5  31   5       23.23      317.25    655.32 o
  -3  31   5     2024.64      760.94    565.80 o
   1  31   5     1341.95     1822.60    336.78 o
   3  31   5      539.90      277.01    426.21 o
   5  31   5      483.67      359.66    519.46 o
  -4  32   5       49.06     -287.02    618.02 o
  -2  32   5      352.93     -111.90    569.53 o
   0  32   5       53.93     -562.26    562.26 o
   2  32   5     1062.87     1176.16    507.68 o
   4  32   5       16.12      175.51    508.08 o
  -3  33   5     1102.52      697.53    673.38 o
  -1  33   5      799.58      906.80    591.51 o
   1  33   5     1715.65      584.25    519.86 o
 -12   0   6      122.57      273.87    359.27 o
 -10   0   6     1420.79      821.21    320.59 o
  -8   0   6     1858.18     1626.34    222.22 o
  -6   0   6    17619.66    17274.24    708.38 o
  -4   0   6    78744.77    81018.94   3593.34 o
  -2   0   6     6884.37     6693.34    246.48 o
   0   0   6    43872.33    46164.61   1237.60 o
   2   0   6    15045.70    14509.67    437.42 o
   4   0   6    10640.17    10625.78    309.47 o
   6   0   6     3498.04     3483.81    248.47 o
   8   0   6     5716.24     5449.88    361.81 o
  10   0   6     1033.42     1201.22    273.19 o
 -11   1   6      212.21       86.58    318.82 o
  -9   1   6     1681.47     1341.64    214.67 o
  -7   1   6      885.66      692.10    123.27 o
  -5   1   6      557.69      368.85     90.24 o
  -3   1   6    16284.80    16124.73    338.50 o
  -1   1   6     1149.19      972.71     78.15 o
   1   1   6    91219.91    92316.73   1676.67 o
   3   1   6    11595.27    11565.37    249.84 o
   5   1   6     3620.29     3380.53    117.98 o
   7   1   6     8520.61     9027.69    326.68 o
   9   1   6     2132.39     2009.94    191.40 o
  11   1   6      372.26      394.33    243.41 o
 -12   2   6      247.21      276.69    232.59 o
 -10   2   6      855.01     1001.41    307.24 o
  -8   2   6      497.18      397.73    134.74 o
  -6   2   6     1403.97     1453.87    120.31 o
  -4   2   6    11666.60    11752.87    284.45 o
  -2   2   6    16604.20    16609.11    327.56 o
   0   2   6     1701.76     1941.20     87.28 o
   2   2   6    17144.00    17431.17    362.02 o
   4   2   6      163.39      190.31     64.69 o
   6   2   6     8226.32     8202.60    360.18 o
   8   2   6     2810.13     2966.70    196.08 o
  10   2   6       85.57       69.10    163.56 o
  12   2   6     1103.68      709.11    530.46 o
 -11   3   6      613.05      627.86    331.68 o
  -9   3   6     1403.06     1426.72    239.81 o
  -7   3   6     6878.06     6929.00    311.33 o
  -5   3   6    14513.54    14129.79    342.69 o
  -3   3   6     7812.33     8360.72    218.03 o
  -1   3   6     1908.99     1842.62     78.87 o
   1   3   6     1447.25     1497.68     87.54 o
   3   3   6    20151.18    20864.69    372.29 o
   5   3   6      378.59      405.71     90.24 o
   7   3   6     2832.45     3137.99    185.75 o
   9   3   6     2154.40     2098.85    194.47 o
  11   3   6     1954.98     2150.90    329.42 o
 -12   4   6       33.66      165.45    220.23 o
 -10   4   6      948.65     1172.42    297.03 o
  -8   4   6    10190.31    11559.90    429.93 o
  -6   4   6     4009.42     4049.61    167.89 o
  -4   4   6     4698.91     4025.51    144.13 o
  -2   4   6     1238.70     1218.33    103.09 o
   0   4   6    47196.45    46638.14    867.82 o
   2   4   6    12717.96    12250.99    279.78 o
   4   4   6    13878.23    13654.46    271.35 o
   6   4   6     5235.91     5229.47    196.09 o
   8   4   6      550.56      615.90    154.07 o
  10   4   6     5130.95     4878.30    286.24 o
  12   4   6     1265.10      675.76    371.40 o
 -11   5   6      524.59      300.20    203.75 o
  -9   5   6     1426.89     1330.73    360.05 o
  -7   5   6     8297.29     8391.54    466.95 o
  -5   5   6     5301.46     5037.42    191.32 o
  -3   5   6     5113.63     5498.57    161.09 o
  -1   5   6     7385.07     7445.33    172.25 o
   1   5   6     5178.09     4812.35    138.41 o
   3   5   6     2518.43     2365.63     77.89 o
   5   5   6     2837.75     2731.43    102.78 o
   7   5   6     8853.71     9626.82    330.23 o
   9   5   6     5084.42     4824.22    256.39 o
  11   5   6      374.69      549.35    483.64 o
 -12   6   6      659.86      668.47    307.63 o
 -10   6   6       78.36      -67.58    174.25 o
  -8   6   6       58.79      -57.60    149.56 o
  -6   6   6     1510.95     1445.54    174.73 o
  -4   6   6     7204.49     7623.77    212.84 o
  -2   6   6      475.26      615.48     66.79 o
   0   6   6     1488.07     1527.40     68.64 o
   2   6   6     1731.91     1836.30     88.42 o
   4   6   6      381.61      410.64     63.01 o
   6   6   6     1007.98     1233.52    146.45 o
   8   6   6      479.17      237.81    131.87 o
  10   6   6      412.48      461.15    220.83 o
  12   6   6      938.81      551.50    395.07 o
 -11   7   6       26.20       36.85    190.97 o
  -9   7   6      744.86      885.27    316.37 o
  -7   7   6     2964.48     3560.44    268.58 o
  -5   7   6     7140.73     6931.10    322.59 o
  -3   7   6     3034.29     3071.28    123.45 o
  -1   7   6     4792.21     4852.71    140.35 o
   1   7   6     2204.81     1999.95     93.52 o
   3   7   6     2367.50     2047.14     92.75 o
   5   7   6     7389.60     7408.67    227.44 o
   7   7   6      447.95      541.27    128.82 o
   9   7   6     1426.67     1502.83    174.36 o
  11   7   6     1599.39     1480.14    370.92 o
 -12   8   6        8.93     -188.91    228.23 o
 -10   8   6      720.00      587.37    231.66 o
  -8   8   6     1071.13      919.17    328.44 o
  -6   8   6     7125.69     7726.24    283.08 o
  -4   8   6     1664.25     1518.83     99.71 o
  -2   8   6    13775.42    14145.81    305.95 o
   0   8   6     7087.54     7065.78    165.27 o
   2   8   6     9580.71     9091.07    216.70 o
   4   8   6    11674.60    11781.66    250.11 o
   6   8   6     1304.65      920.15    133.92 o
   8   8   6     1120.80     1102.03    143.22 o
  10   8   6     1846.28     1087.10    323.04 o
  12   8   6      969.51      945.48    430.45 o
 -11   9   6      387.54      400.10    206.63 o
  -9   9   6     3515.82     3957.82    340.81 o
  -7   9   6     3480.81     3810.57    285.37 o
  -5   9   6     8375.23     8775.79    295.19 o
  -3   9   6     2655.94     2383.30    105.68 o
  -1   9   6     7520.80     7445.39    193.90 o
   1   9   6     1445.12     1359.22     84.47 o
   3   9   6     7324.03     7726.16    202.35 o
   5   9   6     3833.47     3785.07    153.87 o
   7   9   6     1413.10     1408.77    138.07 o
   9   9   6      445.27      188.90    231.14 o
  11   9   6      732.17      271.48    356.31 o
 -12  10   6      176.07      540.47    461.35 o
 -10  10   6      529.96      561.15    192.04 o
  -8  10   6     1651.60     1903.33    405.79 o
  -6  10   6      379.11      396.77    186.14 o
  -4  10   6     3547.86     3705.88    156.42 o
  -2  10   6     7110.33     7199.39    186.96 o
   0  10   6     3738.04     3669.72    125.06 o
   2  10   6     1991.87     2176.33    112.22 o
   4  10   6     2595.28     2526.18     97.01 o
   6  10   6      366.39      293.94     94.74 o
   8  10   6      307.03      169.60    136.84 o
  10  10   6      248.69     -298.01    298.01 o
 -11  11   6      957.40     1089.86    223.28 o
  -9  11   6     1083.73      900.54    191.50 o
  -7  11   6     1319.01     1518.61    280.93 o
  -5  11   6     4712.60     4624.41    182.09 o
  -3  11   6     2913.66     3016.60    142.76 o
  -1  11   6     4541.05     4272.07    193.91 o
   1  11   6    11494.79    11906.96    269.13 o
   3  11   6    17099.56    17736.15    341.74 o
   5  11   6     4158.41     4377.30    210.21 o
   7  11   6      257.82      125.79     93.83 o
   9  11   6     3045.80     3015.17    372.84 o
  11  11   6      516.52      297.09    559.71 o
 -12  12   6     1456.11      884.62    553.03 o
 -10  12   6      590.05      660.54    189.64 o
  -8  12   6     7278.83     8427.25    707.15 o
  -6  12   6    13263.55    13645.39    581.72 o
  -4  12   6     3890.95     4113.06    250.86 o
  -2  12   6     6418.99     6115.23    202.87 o
   0  12   6     9196.76     8877.16    208.64 o
   2  12   6    23921.06    25403.79    634.92 o
   4  12   6      961.70      961.83     80.28 o
   6  12   6      732.08      753.08    111.37 o
   8  12   6     1681.34     1846.61    197.87 o
  10  12   6     1696.35     1515.18    495.91 o
 -11  13   6      216.27      290.75    461.55 o
  -9  13   6     1475.63     1475.85    206.08 o
  -7  13   6      689.78     1261.95    329.03 o
  -5  13   6     8358.37     8521.14    289.79 o
  -3  13   6      392.85      610.98    135.10 o
  -1  13   6      230.99      140.00     73.74 o
   1  13   6      438.34      346.46    109.27 o
   3  13   6     7966.59     8557.84    198.79 o
   5  13   6     1614.86     1465.53    143.90 o
   7  13   6     1369.63     1461.69    170.04 o
   9  13   6      738.74      193.80    273.60 o
  11  13   6      658.59      355.34    392.18 o
 -10  14   6      580.28      512.57    179.88 o
  -8  14   6     1689.09     1267.05    416.59 o
  -6  14   6     3600.11     4081.37    341.70 o
  -4  14   6      407.96      403.18    101.58 o
  -2  14   6     6509.23     6240.43    238.34 o
   0  14   6     1982.76     1871.45    112.99 o
   2  14   6     8828.72     8817.77    245.93 o
   4  14   6     4808.00     4487.92    142.09 o
   6  14   6      676.24      636.06     92.67 o
   8  14   6      823.20      959.83    261.36 o
  10  14   6     2298.58     2214.49    414.88 o
 -11  15   6     1061.34      673.77    515.34 o
  -9  15   6     2337.26     2305.39    235.32 o
  -7  15   6     4820.19     4810.83    575.61 o
  -5  15   6     5288.89     5602.92    267.00 o
  -3  15   6      766.84      952.56    132.26 o
  -1  15   6     6639.93     6885.14    247.28 o
   1  15   6     7444.82     7514.31    262.89 o
   3  15   6     6004.57     5702.84    166.73 o
   5  15   6     1534.64     1138.55    133.93 o
   7  15   6     1682.48     1760.86    189.22 o
   9  15   6     1770.98     1692.00    370.90 o
  11  15   6      456.68      370.65    575.81 o
 -10  16   6      843.53      745.63    451.34 o
  -8  16   6     1476.51     1717.80    476.47 o
  -6  16   6      293.92       64.39    311.95 o
  -4  16   6     4729.93     4811.48    292.49 o
  -2  16   6     3209.57     3270.84    177.18 o
   0  16   6     3065.26     3065.87    164.99 o
   2  16   6     3749.00     3537.11    160.65 o
   4  16   6     9790.26    10333.91    241.05 o
   6  16   6      734.54      435.49    224.74 o
   8  16   6      412.93      -79.70    213.65 o
  10  16   6     1485.59     1386.23    326.55 o
 -11  17   6      162.45     -561.48    561.48 o
  -9  17   6        1.46       34.16    152.90 o
  -7  17   6     2259.97     2577.69    491.39 o
  -5  17   6     2655.70     2649.35    196.13 o
  -3  17   6     2113.33     2263.75    255.85 o
  -1  17   6     1184.88     1138.72    130.17 o
   1  17   6     1250.11     1085.79    173.97 o
   3  17   6     2084.72     1916.71    128.85 o
   5  17   6      976.08      789.17    128.86 o
   7  17   6      592.78     1052.90    238.93 o
   9  17   6      773.24      842.76    299.42 o
 -10  18   6      543.42      536.74    503.95 o
  -8  18   6     1809.70     1179.10    440.74 o
  -4  18   6     1357.35     1417.35    152.69 o
  -2  18   6     2521.10     2126.13    160.26 o
   0  18   6      818.51      887.77    157.47 o
   2  18   6     4411.38     4477.58    197.19 o
   4  18   6       58.55      -16.67     73.90 o
   6  18   6       54.09     -152.50    152.50 o
   8  18   6      314.35      160.45    234.12 o
  10  18   6       45.67      151.26    362.33 o
  -7  19   6      901.30     1276.28    439.56 o
  -5  19   6       14.11      161.70    156.47 o
  -3  19   6     1092.67     1301.02    158.47 o
  -1  19   6      347.65      334.07    135.74 o
   1  19   6     3861.29     3937.86    222.31 o
   3  19   6     5830.76     5303.35    218.05 o
   5  19   6     1273.81     1396.55    169.62 o
   7  19   6      325.49      289.24    229.56 o
   9  19   6      383.57     -236.55    288.77 o
 -10  20   6      186.04      -47.51    546.56 o
  -8  20   6      838.45      133.69    452.52 o
  -6  20   6     4285.13     4145.70    596.81 o
  -4  20   6      378.26      453.70    153.26 o
  -2  20   6     2972.70     3652.91    257.69 o
   0  20   6     1797.97     1629.82    173.46 o
   2  20   6     7284.42     7432.89    323.19 o
   4  20   6     3886.73     3502.59    216.38 o
   6  20   6     1708.53     1767.35    265.85 o
   8  20   6     1061.54     1053.60    288.79 o
  -9  21   6      312.50      344.54    511.81 o
  -7  21   6      518.95      200.64    423.86 o
  -5  21   6      158.33      197.44    142.04 o
  -3  21   6     2546.74     2955.70    256.79 o
  -1  21   6     4741.69     4386.83    228.02 o
   1  21   6     4168.69     4016.50    237.38 o
   3  21   6      148.77      308.42    276.22 o
   5  21   6     1170.66     1406.90    242.13 o
   7  21   6     1302.25      966.22    258.35 o
   9  21   6      222.64       42.12    352.46 o
  -8  22   6      252.81     -143.31    463.12 o
  -6  22   6      409.96      124.86    412.27 o
  -4  22   6     3527.00     3765.23    278.47 o
  -2  22   6      911.82     1000.51    333.94 o
   0  22   6     1392.89     1182.62    184.95 o
   2  22   6     1272.57     1244.76    307.05 o
   4  22   6      763.14     1207.37    387.73 o
   6  22   6      900.24     1195.83    256.65 o
   8  22   6        0.24      508.88    285.59 o
  -9  23   6      900.59     1020.28    616.05 o
  -7  23   6     1210.42     1287.08    540.27 o
  -5  23   6     1187.41     1152.21    454.09 o
  -3  23   6       73.61     -168.41    168.41 o
  -1  23   6     2530.26     2951.99    283.49 o
   1  23   6     1050.33      820.54    162.06 o
   3  23   6     1485.21     1914.71    398.73 o
   5  23   6     4251.39     3371.61    561.08 o
   7  23   6     1350.15     1138.54    297.07 o
   9  23   6      446.19       11.87    385.31 o
  -8  24   6      511.25      767.81    545.18 o
  -6  24   6     1112.55     1062.49    480.20 o
  -4  24   6      447.73     -114.85    375.56 o
  -2  24   6     2001.01     2217.87    265.30 o
   0  24   6     1585.44     1466.09    243.98 o
   2  24   6     2140.68     2588.09    424.25 o
   4  24   6     1271.62      815.32    387.54 o
   6  24   6     1630.95     1864.85    354.53 o
   8  24   6      787.08       27.83    358.91 o
  -7  25   6       87.48      196.52    495.71 o
  -5  25   6     1665.76     1783.77    527.51 o
  -3  25   6     2299.30     2532.88    268.98 o
  -1  25   6     3056.06     3325.58    310.69 o
   1  25   6      384.33      662.58    327.07 o
   3  25   6      178.62      464.84    217.31 o
   5  25   6     2103.77     2112.02    511.81 o
   7  25   6      575.43      377.80    333.23 o
  -8  26   6      149.04     1120.79    706.16 o
  -6  26   6      228.95      491.98    495.51 o
  -4  26   6     1465.23     1805.17    516.91 o
  -2  26   6     2384.14     1967.42    256.27 o
   0  26   6      400.21      456.45    280.35 o
   2  26   6     1561.51     1329.62    369.97 o
   4  26   6     2658.86     2812.88    509.45 o
   6  26   6      750.46      625.28    455.66 o
  -7  27   6      782.31     1321.43    684.77 o
  -5  27   6      760.02      132.52    522.61 o
  -3  27   6      987.11      989.26    472.74 o
  -1  27   6      310.02      222.04    259.73 o
   1  27   6     1748.30     1933.42    321.57 o
   3  27   6     1023.28     1039.91    428.96 o
   5  27   6       66.68     -468.42    468.42 o
   7  27   6      241.11      318.82    549.11 o
  -6  28   6      988.55      925.45    656.10 o
  -4  28   6     1652.11     1137.28    564.81 o
   0  28   6      108.27     -185.72    301.55 o
   2  28   6      815.50      969.11    279.51 o
   6  28   6      426.28      202.21    489.43 o
  -5  29   6      978.53     1516.97    676.13 o
  -1  29   6     1044.56     1249.97    335.71 o
   1  29   6      895.40      565.74    270.94 o
   3  29   6      225.05      330.80    418.36 o
   5  29   6     1370.20      212.62    421.89 o
   0  30   6      356.19      -43.65    359.66 o
   2  30   6     1432.61     1599.42    458.60 o
   4  30   6      392.45      131.73    475.29 o
   1  31   6     2133.69     1936.11    459.59 o
   3  31   6     1425.74     1023.03    519.66 o
  -2  32   6      550.21     -144.30    571.88 o
   0  32   6     2014.00     1796.73    575.22 o
   2  32   6      563.03     1495.37    499.83 o
  -1  33   6     1014.91      683.20    607.22 o
 -11   1   7      598.69      473.86    227.22 o
  -9   1   7     1894.06     1690.43    256.89 o
  -7   1   7     1154.52     1117.75    171.55 o
  -5   1   7     3772.95     3892.10    198.17 o
  -3   1   7    17843.21    18069.55    372.91 o
  -1   1   7     2913.47     2644.76    123.31 o
   1   1   7     1802.48     1643.74     98.37 o
   3   1   7     4371.39     4653.58    125.40 o
   5   1   7     2001.16     1854.44    136.62 o
   7   1   7     6329.30     6673.30    271.09 o
   9   1   7     3722.79     4025.56    246.85 o
  11   1   7     1272.92      883.24    258.25 o
 -12   2   7      179.04      107.81    238.87 o
 -10   2   7     2739.68     2744.87    299.78 o
  -8   2   7     9849.54     9581.95    407.74 o
  -6   2   7     2096.53     2018.64    166.89 o
  -4   2   7     3424.95     3624.37    161.08 o
  -2   2   7     5218.33     4598.88    135.99 o
   0   2   7    17732.46    17659.49    377.06 o
   2   2   7    16280.22    16002.19    362.09 o
   4   2   7    13325.62    12711.22    274.96 o
   6   2   7     1971.04     2119.77    149.34 o
   8   2   7     3248.92     3160.66    204.98 o
  10   2   7     3926.17     3951.24    301.70 o
 -11   3   7      183.14      168.67    220.46 o
  -9   3   7     1724.31     1470.60    310.09 o
  -7   3   7     4705.83     5390.00    289.39 o
  -5   3   7     7287.04     7022.03    260.51 o
  -3   3   7     6254.48     6205.70    184.93 o
  -1   3   7     1279.69     1258.88     83.24 o
   1   3   7     4963.62     5115.08    153.45 o
   3   3   7     2901.99     2875.79     88.71 o
   5   3   7      460.40      389.53     72.90 o
   7   3   7     1642.30     1801.08    171.13 o
   9   3   7     1514.18     1737.46    187.71 o
  11   3   7      850.27      846.07    379.78 o
 -12   4   7      100.10       25.50    262.12 o
 -10   4   7      485.95      587.23    307.34 o
  -8   4   7      772.36     1085.06    307.05 o
  -6   4   7     1316.50     1325.11    147.42 o
  -4   4   7    10242.12    10287.79    286.91 o
  -2   4   7     7531.31     7357.97    279.12 o
   0   4   7      960.41      814.93     72.20 o
   2   4   7    25199.91    26903.80    541.55 o
   4   4   7     4068.99     4178.60    126.30 o
   6   4   7      509.42      519.92    108.99 o
   8   4   7     1979.77     1730.82    169.18 o
  10   4   7     1681.15     1921.78    394.80 o
  12   4   7      847.52      758.39    552.25 o
 -11   5   7      140.26      125.49    245.20 o
  -9   5   7     2053.07     2272.30    465.18 o
  -7   5   7     9233.02     9797.88    925.26 o
  -5   5   7     2340.42     2272.80    208.88 o
  -3   5   7    11091.65    10792.00    261.51 o
  -1   5   7     3587.73     3529.66    113.62 o
   1   5   7    18648.61    18819.03    397.43 o
   3   5   7     6182.04     5794.83    170.10 o
   5   5   7     5074.06     4954.07    144.64 o
   7   5   7      351.60      445.70    194.39 o
   9   5   7      809.75      520.62    162.23 o
  11   5   7     2720.25     1946.35    388.07 o
 -12   6   7      314.08     -147.48    253.18 o
 -10   6   7      620.17       74.01    342.58 o
  -8   6   7      927.87      446.04    275.63 o
  -6   6   7     8001.10     8117.18    349.06 o
  -4   6   7    10651.72    11508.65    348.70 o
  -2   6   7     7783.91     7669.60    204.40 o
   0   6   7    14657.08    14525.80    321.42 o
   2   6   7     8825.92     8408.64    222.12 o
   4   6   7     5030.56     4951.15    151.82 o
   6   6   7      495.47      597.91    107.97 o
   8   6   7     2703.99     2483.19    183.76 o
  10   6   7     2567.93     2663.00    757.21 o
  12   6   7       54.68      413.71    472.35 o
 -11   7   7      905.30      654.68    477.45 o
  -9   7   7     2373.58     2723.01    273.89 o
  -7   7   7     3210.58     3513.75    294.57 o
  -5   7   7      407.75      324.31    126.31 o
  -3   7   7     6640.17     6605.23    194.08 o
  -1   7   7     1668.03     1557.59    106.69 o
   1   7   7      260.12      121.75     76.94 o
   3   7   7      920.47     1097.00    118.12 o
   5   7   7     3439.87     3219.70    156.92 o
   7   7   7     4572.13     4805.71    228.76 o
   9   7   7      192.47      309.43    273.28 o
  11   7   7       33.12      -62.92    329.75 o
 -12   8   7      192.61      -32.15    555.29 o
 -10   8   7       90.03      287.74    188.16 o
  -8   8   7     2174.82     1855.43    393.23 o
  -6   8   7    14258.74    13828.81    640.47 o
  -4   8   7      178.42      166.56     95.67 o
  -2   8   7     1592.39     1453.04     99.46 o
   0   8   7    10259.55    10493.49    232.95 o
   2   8   7     2022.47     1835.89     99.28 o
   4   8   7     1420.52     1391.99     83.16 o
   6   8   7      749.52      629.90    146.63 o
   8   8   7     1608.16     1459.64    162.69 o
  10   8   7      274.91      -29.70    299.57 o
 -11   9   7      876.05     1037.80    251.49 o
  -9   9   7      755.74      491.10    191.16 o
  -7   9   7      223.58      412.70    372.13 o
  -5   9   7     1793.94     1837.19    163.16 o
  -3   9   7     1116.60      855.92    103.06 o
  -1   9   7    19166.56    19827.08    415.78 o
   1   9   7    15360.91    15316.38    350.58 o
   3   9   7     9855.34     9745.84    304.17 o
   5   9   7     1628.12     1312.25     97.32 o
   7   9   7     1379.39     1227.80    189.35 o
   9   9   7     2060.26     1841.14    323.64 o
  11   9   7      455.20      803.73    392.00 o
 -12  10   7     1258.87      798.83    520.05 o
 -10  10   7     4623.79     5329.25    518.58 o
  -8  10   7     4276.40     4996.36    565.60 o
  -6  10   7     1940.89     2118.23    234.20 o
  -4  10   7     1989.11     1829.42    138.13 o
  -2  10   7    11407.59    12214.69    345.52 o
   0  10   7     7805.54     7342.15    196.50 o
   2  10   7      346.31      422.65     96.09 o
   4  10   7    19100.58    20143.13    469.29 o
   6  10   7     3089.59     3240.33    305.21 o
   8  10   7     1358.57     1107.47    285.41 o
  10  10   7     1347.20     1532.40    348.07 o
 -11  11   7      229.97      165.26    455.46 o
  -9  11   7     1024.18     1092.45    330.90 o
  -7  11   7      712.92      477.26    290.95 o
  -5  11   7     2357.54     2534.52    185.55 o
  -3  11   7     1410.72      618.89    148.75 o
  -1  11   7     9133.44     8941.14    284.64 o
   1  11   7     3251.52     3447.86    172.71 o
   3  11   7    11761.93    12065.72    348.63 o
   5  11   7      726.97      655.92     80.86 o
   7  11   7     1588.66     1557.36    181.56 o
   9  11   7     1059.06      804.74    313.55 o
  11  11   7        8.93      352.93    389.55 o
 -10  12   7      395.87      383.23    185.67 o
  -8  12   7     1870.39     1980.87    432.89 o
  -6  12   7     4777.53     5399.01    341.10 o
  -4  12   7      444.78      685.00    140.89 o
  -2  12   7     7488.55     8191.54    277.44 o
   0  12   7     3359.12     3370.75    200.99 o
   2  12   7     6324.65     6293.15    264.43 o
   4  12   7     7060.40     7228.51    193.65 o
   6  12   7     3660.54     3493.83    180.69 o
   8  12   7      126.65       43.86    246.88 o
  10  12   7     1022.61     1179.44    371.21 o
 -11  13   7      477.16     -127.61    461.35 o
  -9  13   7     2467.43     2755.36    536.35 o
  -7  13   7     8034.00     8059.74    698.51 o
  -5  13   7     1583.00     1446.68    196.43 o
  -3  13   7       84.40      266.62    103.44 o
  -1  13   7      204.56      -16.57    109.84 o
   1  13   7     5872.86     5811.74    233.50 o
   3  13   7     2289.30     2286.18    150.29 o
   5  13   7      104.02      -25.87     66.25 o
   7  13   7     1017.69      888.21    213.93 o
   9  13   7     2146.17     2120.50    465.97 o
  11  13   7      108.26      161.57    582.88 o
 -10  14   7      854.32     1148.70    221.90 o
  -8  14   7     1019.13     1406.24    446.24 o
  -6  14   7     7402.58     7635.89    680.05 o
  -4  14   7     1949.18     2100.18    177.36 o
  -2  14   7     4977.73     5069.27    209.34 o
   0  14   7     2164.34     2108.36    129.59 o
   2  14   7     9041.13     8940.13    280.50 o
   4  14   7      227.60      179.65     63.11 o
   6  14   7      221.30      110.08     92.75 o
   8  14   7     1641.94     1028.03    299.61 o
  10  14   7     2209.75     2161.82    568.84 o
 -11  15   7      603.19     1800.26    602.31 o
  -9  15   7      215.13      158.04    427.98 o
  -7  15   7      466.28      597.40    378.11 o
  -5  15   7     2700.29     2739.88    262.05 o
  -3  15   7     2751.47     2621.58    167.06 o
  -1  15   7     2448.17     2645.21    167.24 o
   1  15   7       28.78       38.98     72.82 o
   3  15   7     2063.89     1808.54     98.56 o
   5  15   7       46.00      125.25    149.51 o
   7  15   7     2379.62     2563.70    341.64 o
   9  15   7     1785.17      812.37    470.19 o
 -10  16   7     1918.30     1584.90    574.63 o
  -8  16   7     2117.04     1720.55    460.18 o
  -6  16   7      324.54      -97.96    329.82 o
  -4  16   7     1231.01     1136.31    136.51 o
  -2  16   7     2164.66     2202.98    185.86 o
   0  16   7     1422.65     1766.56    148.87 o
   2  16   7      828.59      734.62     96.91 o
   4  16   7     4144.38     4049.76    210.23 o
   6  16   7     1745.11     1979.58    306.87 o
   8  16   7      186.83      279.36    399.32 o
  10  16   7       16.06       -7.57    376.03 o
  -9  17   7     1667.49     1991.28    532.81 o
  -7  17   7     2158.67     1530.91    474.70 o
  -5  17   7      423.00      327.02    150.90 o
  -3  17   7     2104.00     1815.60    398.53 o
  -1  17   7     5228.11     5360.77    230.22 o
   1  17   7     4734.03     4648.48    232.78 o
   3  17   7      887.00      970.05     86.85 o
   5  17   7     1543.83      988.68    156.64 o
   7  17   7      863.99     1113.89    355.44 o
   9  17   7      832.29      523.39    356.94 o
 -10  18   7     1436.01     1142.39    582.48 o
  -8  18   7      798.93      684.77    457.23 o
  -6  18   7     2745.12     2423.77    491.78 o
  -4  18   7      995.79     1063.72    200.56 o
  -2  18   7     3176.18     3197.05    190.58 o
   0  18   7     2171.13     2221.14    174.36 o
   2  18   7     4521.07     4476.46    206.21 o
   4  18   7     2424.17     2134.74    206.26 o
   6  18   7      943.12     1087.31    330.90 o
   8  18   7     1480.49     1091.15    517.50 o
  10  18   7     1512.33     1651.45    601.53 o
  -9  19   7      732.67      145.87    465.67 o
  -7  19   7      292.12      208.30    412.27 o
  -5  19   7      341.29       55.26    141.94 o
  -3  19   7     3608.42     3430.57    223.09 o
  -1  19   7     3596.11     4029.96    220.12 o
   1  19   7      956.97      597.73    127.45 o
   3  19   7      247.47      151.34     94.72 o
   5  19   7     1282.09     1371.22    294.58 o
   7  19   7     1989.06     1928.71    362.55 o
   9  19   7      246.26       17.42    414.53 o
 -10  20   7      723.74     1201.87    636.47 o
  -8  20   7      652.36      599.76    451.54 o
  -6  20   7     1373.08     1144.94    420.13 o
  -4  20   7     1485.94     1118.63    382.83 o
  -2  20   7      442.98      303.37    141.03 o
   0  20   7     1404.42     1246.21    213.17 o
   2  20   7     2018.79     2116.68    209.55 o
   4  20   7      256.51      383.41    340.03 o
   6  20   7       30.23      170.72    270.76 o
   8  20   7      400.96      192.09    343.07 o
  -9  21   7      400.79      856.55    589.55 o
  -7  21   7      930.85      607.42    471.76 o
  -5  21   7     5499.95     5551.03    369.77 o
  -3  21   7      956.56      817.82    194.92 o
  -1  21   7     7204.87     6854.21    352.71 o
   1  21   7     3941.51     4051.70    250.53 o
   3  21   7     2124.37     2177.00    410.51 o
   5  21   7      322.88      214.77    361.43 o
   7  21   7     1867.58     1811.00    384.54 o
   9  21   7     2305.91     1924.92    648.05 o
  -8  22   7     1460.95     1199.91    558.14 o
  -6  22   7     2581.60     2749.47    563.83 o
  -4  22   7     1054.07      886.53    212.91 o
  -2  22   7    14185.94    16042.81    699.74 o
   0  22   7     2479.81     2348.13    562.56 o
   2  22   7     1721.48     2059.99    405.60 o
   4  22   7     2384.31     2729.64    474.70 o
   6  22   7     2739.15     3700.84    598.19 o
   8  22   7      900.39      950.39    549.50 o
  -9  23   7      162.96      -55.76    616.64 o
  -7  23   7     1013.10      866.36    488.25 o
  -5  23   7     2132.95     2241.20    506.70 o
  -3  23   7     1736.41     1696.31    235.39 o
  -1  23   7       60.43       89.49    156.43 o
   1  23   7     1128.21     1197.36    336.49 o
   3  23   7      850.88     1486.34    396.96 o
   5  23   7       82.22      338.46    377.92 o
   7  23   7      870.42      710.64    372.50 o
  -8  24   7      294.14     -328.25    547.54 o
  -6  24   7     1709.20     1565.07    537.13 o
  -4  24   7     1829.48     1688.16    488.84 o
  -2  24   7     1049.69     1450.77    246.44 o
   0  24   7     2235.51     1961.12    335.51 o
   2  24   7     2623.60     2689.20    454.87 o
   4  24   7     1312.65     1748.04    458.60 o
   6  24   7     1675.58     1245.65    497.67 o
   8  24   7     2259.03     2630.70    672.20 o
  -5  25   7      962.10      698.51    472.94 o
  -3  25   7      236.94     -164.24    340.32 o
  -1  25   7     1017.91     1029.91    241.45 o
   1  25   7     5112.05     5323.23    574.83 o
   3  25   7     3591.91     3724.99    541.45 o
   5  25   7      452.40      543.81    416.59 o
   7  25   7      216.10     -420.32    489.62 o
  -6  26   7      924.96     1297.48    578.36 o
  -4  26   7     2130.60     1696.60    530.26 o
  -2  26   7      365.92      603.58    232.94 o
   0  26   7      685.72      602.51    317.25 o
   2  26   7     3771.11     4207.74    543.61 o
   4  26   7     1123.83      849.28    436.81 o
   6  26   7      216.83      489.82    483.73 o
  -5  27   7     1213.25     1685.22    612.13 o
  -1  27   7      365.04       79.90    292.32 o
   1  27   7      997.01     1528.94    393.82 o
   3  27   7      701.62      -35.14    387.54 o
   5  27   7     1089.93      588.96    469.40 o
  -6  28   7     1342.29      696.74    684.18 o
  -4  28   7      865.38      424.84    555.98 o
   0  28   7      492.52     -347.88    347.88 o
   2  28   7      949.47      801.68    297.62 o
   4  28   7      696.66      532.42    462.53 o
   6  28   7       44.55       81.08    539.49 o
  -5  29   7      448.89      275.44    600.35 o
  -1  29   7     1219.00     1290.02    360.05 o
   1  29   7     2002.70     1521.59    303.59 o
   3  29   7     1382.28     1979.50    515.73 o
   5  29   7      180.92      -37.50    466.65 o
   0  30   7     1281.89     1430.00    418.95 o
   2  30   7     1318.34      707.93    426.21 o
   4  30   7      477.92      427.39    508.27 o
   1  31   7      465.48      326.42    309.78 o
   3  31   7      563.22      241.28    494.14 o
   0  32   7      290.18      213.20    536.35 o
   2  32   7       17.91     -200.05    480.00 o
 -12   0   8     1294.10      228.91    369.67 o
 -10   0   8     2676.34     2793.64    449.57 o
  -8   0   8     5941.01     5826.99    560.89 o
  -6   0   8      353.25      122.90    235.58 o
  -4   0   8    25966.21    25624.62   1767.77 o
  -2   0   8     3713.82     3588.46    327.49 o
   0   0   8    12938.38    11307.28    388.20 o
   2   0   8    44480.56    45936.79   1242.35 o
   4   0   8    10595.43    10467.32    384.04 o
   6   0   8     1008.48     1244.17    191.60 o
   8   0   8     6283.71     6104.01    548.62 o
  10   0   8     8665.73     8386.31    533.80 o
 -11   1   8      195.58      125.97    409.52 o
  -9   1   8     1242.76     1460.30    306.16 o
  -7   1   8     5464.07     5093.54    499.64 o
  -5   1   8     7994.52     7949.54    350.08 o
  -3   1   8     4494.55     4235.78    156.04 o
  -1   1   8     9419.80     8044.67    220.56 o
   1   1   8    39504.60    39248.81    763.10 o
   3   1   8    23489.53    23469.63    597.16 o
   5   1   8     1407.78     1341.86    102.65 o
   7   1   8     6092.27     6050.72    259.45 o
   9   1   8     2531.22     2689.82    216.02 o
  11   1   8     1167.00      752.89    465.08 o
 -12   2   8      622.51      367.54    281.40 o
 -10   2   8      366.22      465.13    221.81 o
  -8   2   8      418.31      659.05    300.76 o
  -6   2   8     4502.63     4264.67    448.00 o
  -4   2   8     2168.91     1744.23    163.11 o
  -2   2   8     9172.98     8753.41    236.72 o
   0   2   8      704.78      792.61     75.20 o
   2   2   8     8905.58     9512.04    243.74 o
   4   2   8      110.89      -17.17     57.66 o
   6   2   8     4909.24     4833.51    187.80 o
   8   2   8     4546.52     4509.39    241.10 o
  10   2   8       11.33     -160.11    215.19 o
 -11   3   8     2247.13     2562.00    308.72 o
  -9   3   8     3907.50     4235.63    345.53 o
  -7   3   8     5229.13     4985.34    681.72 o
  -5   3   8     2321.14     2192.79    191.74 o
  -3   3   8    16033.26    15289.16    390.28 o
  -1   3   8     2370.27     2222.35    123.57 o
   1   3   8     8636.55     7482.43    228.68 o
   3   3   8      176.85       44.69     73.04 o
   5   3   8    10099.33    10565.34    269.08 o
   7   3   8      848.55      907.75    136.92 o
   9   3   8     5687.73     5733.38    295.33 o
  11   3   8     1520.94     1433.53    514.16 o
 -12   4   8      456.78      927.95    290.74 o
 -10   4   8     1059.71      913.34    233.34 o
  -8   4   8     2293.47     2623.23    402.65 o
  -6   4   8     1685.98     1712.23    243.03 o
  -4   4   8      966.08      952.66    120.18 o
  -2   4   8     6715.99     6535.04    172.81 o
   0   4   8    10807.88     9960.12    254.10 o
   2   4   8     3364.73     3354.23    141.86 o
   4   4   8     6918.61     6632.88    186.23 o
   6   4   8     2432.88     2395.06    168.10 o
   8   4   8     3352.97     3456.00    217.63 o
  10   4   8     1005.17     1376.08    307.24 o
 -11   5   8     1370.87     1288.94    272.98 o
  -9   5   8      860.15      970.71    229.87 o
  -7   5   8      589.18      718.06    211.63 o
  -5   5   8     1701.94     1425.54    269.25 o
  -3   5   8     7382.94     7788.83    275.94 o
  -1   5   8      531.18      353.11     70.90 o
   1   5   8      534.13      530.78     75.12 o
   3   5   8      334.95      390.82    110.97 o
   5   5   8      186.03      183.59     78.87 o
   7   5   8      640.91      513.89    125.37 o
   9   5   8      470.67       76.60    180.98 o
  11   5   8      133.57      236.73    347.95 o
 -12   6   8      111.59      429.46    282.61 o
 -10   6   8        9.86      439.46    222.97 o
  -8   6   8      760.87     1031.27    327.46 o
  -6   6   8     1606.53     1399.65    215.32 o
  -4   6   8     1487.28     1456.53    156.46 o
  -2   6   8      647.14      809.71     91.08 o
   0   6   8     2645.43     2634.77    121.69 o
   2   6   8     2043.69     1967.29    114.73 o
   4   6   8      959.06      990.60     95.15 o
   6   6   8      298.01      342.51    140.60 o
   8   6   8       56.27      151.78    132.78 o
  10   6   8      475.67      585.36    300.34 o
 -11   7   8      749.36     1101.42    259.74 o
  -9   7   8      775.74      -48.80    191.64 o
  -7   7   8     8072.48     8597.29    464.49 o
  -5   7   8      327.47      228.77    124.85 o
  -3   7   8    12257.02    12569.28    431.82 o
  -1   7   8    13523.85    12888.36    306.55 o
   1   7   8    12854.72    12512.43    307.58 o
   3   7   8     4082.99     3904.12    227.05 o
   5   7   8      924.38     1001.58     88.62 o
   7   7   8     5115.85     5405.27    249.96 o
   9   7   8     1188.41     1204.42    297.14 o
  11   7   8      968.29      660.65    379.04 o
 -12   8   8     1219.75      987.72    295.37 o
 -10   8   8     2159.74     1585.47    264.00 o
  -8   8   8     5857.21     5785.76    599.56 o
  -6   8   8     6983.46     7519.49   1058.27 o
  -4   8   8      566.87      726.39    158.78 o
  -2   8   8     6764.31     6155.11    249.39 o
   0   8   8     5305.76     5284.84    171.20 o
   2   8   8    10113.57    10630.74    388.69 o
   4   8   8        6.67      141.84    108.81 o
   6   8   8      584.24      806.40    126.69 o
   8   8   8      721.44      619.48    184.29 o
  10   8   8      934.72      926.94    336.48 o
 -11   9   8      228.92      -11.93    237.25 o
  -9   9   8      635.36      918.78    394.02 o
  -7   9   8      981.90      567.37    312.74 o
  -5   9   8     1143.82      912.66    157.31 o
  -3   9   8     1714.82     1668.01    147.74 o
  -1   9   8     1050.97     1047.71    114.44 o
   1   9   8      482.79      495.08    139.34 o
   3   9   8     1579.46     1864.00    239.85 o
   5   9   8     1800.00     1569.20     94.34 o
   7   9   8      193.51      247.35    110.04 o
   9   9   8      106.05       18.30    266.21 o
  11   9   8      497.11      672.20    537.53 o
 -10  10   8       75.06     -306.90    457.43 o
  -8  10   8      428.68      240.49    340.81 o
  -6  10   8      710.04      582.83    200.35 o
  -4  10   8       87.36     -129.60    171.25 o
  -2  10   8       94.65      150.79    107.40 o
   0  10   8      829.74      694.30     75.54 o
   2  10   8     1260.98     1252.52    133.54 o
   4  10   8      845.79      817.69    148.85 o
   6  10   8     2572.02     2507.85    156.50 o
   8  10   8      274.57       47.51    253.36 o
  10  10   8      886.35      816.19    340.67 o
 -11  11   8      164.15      394.54    274.46 o
  -9  11   8     1805.04     1138.66    455.46 o
  -7  11   8     1565.27     1014.98    370.85 o
  -5  11   8      545.82      672.76    160.30 o
  -3  11   8      160.53      157.63    157.41 o
  -1  11   8     3493.98     3324.84    283.25 o
   1  11   8     5999.09     5391.69    329.66 o
   3  11   8     4162.49     4274.94    273.69 o
   5  11   8      248.31      386.81    113.44 o
   7  11   8      461.57      460.12    170.53 o
   9  11   8     1896.55     1616.50    355.08 o
  11  11   8       56.48      -26.77    403.52 o
 -10  12   8     1712.18     1057.67    337.87 o
  -8  12   8     1312.42     1598.25    426.02 o
  -6  12   8     5488.95     5398.24    369.30 o
  -4  12   8     1257.29     1343.48    164.38 o
  -2  12   8     6224.45     6347.40    307.01 o
   0  12   8     2977.81     3037.87    179.71 o
   2  12   8    12831.47    13607.81    462.63 o
   4  12   8      102.96      -96.54     96.54 o
   6  12   8      744.36      736.09    113.48 o
   8  12   8     3714.40     3306.20    375.10 o
  10  12   8     1482.63     1697.88    386.55 o
 -11  13   8      193.44       -7.10    237.47 o
  -9  13   8      595.48      529.28    420.13 o
  -7  13   8     2094.92     2800.91    474.31 o
  -5  13   8     4270.59     4606.80    229.55 o
  -3  13   8     1441.10     1491.66    138.27 o
  -1  13   8     1428.99     1355.26    197.30 o
   1  13   8     3350.94     3484.73    337.77 o
   3  13   8      857.40      710.73    132.68 o
   5  13   8      916.41      757.59    143.91 o
   7  13   8     2879.23     2687.14    342.07 o
   9  13   8      480.83      295.07    909.55 o
 -10  14   8      602.96      734.68    229.90 o
  -8  14   8     1947.01     1602.37    453.89 o
  -6  14   8     1742.47     2057.24    421.30 o
  -4  14   8     4614.92     5030.81    341.14 o
  -2  14   8     1670.67     1855.96    170.05 o
   0  14   8     1940.51     2080.47    148.67 o
   2  14   8      596.24      575.90    225.08 o
   4  14   8      459.12      412.58    111.12 o
   6  14   8      559.10      460.14    288.37 o
   8  14   8       39.96       29.97    279.68 o
  10  14   8      499.83      805.38    397.35 o
  -9  15   8      709.90      959.81    468.81 o
  -7  15   8      505.58      275.05    386.36 o
  -3  15   8     5204.74     5118.83    229.92 o
  -1  15   8     1997.74     1712.84    146.83 o
   1  15   8     3095.57     3185.16    289.75 o
   3  15   8      661.85      577.77    292.91 o
   5  15   8     1817.08     1925.82    183.04 o
   7  15   8      872.15      459.81    265.55 o
   9  15   8     1153.47     1020.07    499.83 o
 -10  16   8      941.97     1364.51    391.07 o
  -8  16   8     1875.69     1740.77    509.65 o
  -6  16   8     1166.91     1414.88    420.91 o
  -4  16   8      483.48      437.12    131.92 o
  -2  16   8     4839.52     4708.22    222.66 o
   0  16   8    13312.87    13816.44    479.16 o
   2  16   8     4393.88     4400.91    186.62 o
   4  16   8      330.80      363.00    307.63 o
   6  16   8     3497.54     3414.41    366.50 o
   8  16   8     4617.43     5311.51    485.20 o
  10  16   8       16.74      822.98    569.92 o
  -9  17   8      628.85     1499.69    535.37 o
  -7  17   8      858.02      195.14    398.92 o
  -5  17   8     2893.49     2858.51    273.76 o
  -3  17   8     8833.55     8632.25    330.88 o
  -1  17   8     1532.28     1392.05    198.22 o
   1  17   8     2240.97     2151.91    157.93 o
   3  17   8    13192.90    13488.80    480.00 o
   5  17   8      589.37      724.42    360.44 o
   7  17   8     2013.62     2037.93    360.53 o
   9  17   8     1232.52      741.44    372.02 o
 -10  18   8      930.66      549.11    583.66 o
  -8  18   8      831.07     1445.31    495.71 o
  -6  18   8      261.30       26.05    387.05 o
  -4  18   8      147.11       83.50    143.42 o
  -2  18   8      794.18      701.68    132.94 o
   0  18   8      422.85      375.82    178.31 o
   2  18   8      430.48      481.49    180.04 o
   4  18   8     1847.59     1561.34    399.71 o
   6  18   8      245.33      136.45    267.11 o
   8  18   8      765.64     1010.30    363.12 o
  -9  19   8     2817.95     2948.15    632.74 o
  -7  19   8     3187.56     3505.30    583.86 o
  -5  19   8      434.48      960.57    201.40 o
  -3  19   8       54.03      119.42    197.99 o
  -1  19   8     7029.81     6838.87    383.32 o
   1  19   8     6490.52     6265.85    336.52 o
   3  19   8      530.70      260.71    291.93 o
   7  19   8      389.57      608.85    320.29 o
   9  19   8      393.59      792.15    544.40 o
  -8  20   8     1581.02     1771.40    571.88 o
  -6  20   8     1314.63      676.32    441.13 o
  -4  20   8     2317.80     2759.61    274.54 o
  -2  20   8     2961.09     2884.58    288.56 o
   0  20   8     5098.40     5333.05    277.18 o
   2  20   8     6886.47     8109.22    674.56 o
   4  20   8     3381.77     4392.48    552.84 o
   6  20   8     1116.66     1584.70    470.38 o
   8  20   8     1507.71     1507.39    406.08 o
  -9  21   8       78.27     -611.54    611.54 o
  -7  21   8      219.19      482.56    450.16 o
  -5  21   8      943.16     1187.83    217.12 o
  -3  21   8     2077.34     1713.25    282.07 o
  -1  21   8      324.00      203.52    146.34 o
   1  21   8     1807.10     1559.64    248.59 o
   3  21   8     6265.65     7452.52    690.07 o
   5  21   8      461.58      277.79    394.80 o
   7  21   8      448.88      706.05    516.22 o
  -8  22   8      304.41     -248.93    535.37 o
  -6  22   8      878.08      871.47    468.22 o
  -4  22   8      727.28      492.51    195.54 o
  -2  22   8     5196.84     5650.83    390.65 o
   0  22   8      997.67     1022.88    453.11 o
   2  22   8     3446.11     3564.59    490.60 o
   4  22   8     1082.94      673.97    390.87 o
   6  22   8     1242.05     1676.97    509.45 o
   8  22   8     2213.59     1567.23    618.41 o
  -7  23   8     1231.21      427.39    516.32 o
  -5  23   8     1091.85     1430.59    497.08 o
  -3  23   8     1960.07     2242.98    275.47 o
  -1  23   8     4584.87     4993.03    377.30 o
   1  23   8      204.60      443.49    300.17 o
   3  23   8     1448.32     1118.63    395.19 o
   5  23   8     3428.48     5835.24    680.05 o
   7  23   8     2897.72     2860.59    628.42 o
  -8  24   8      636.24      977.09    660.81 o
  -6  24   8     1022.83     -357.30    512.00 o
  -4  24   8     2365.62     2277.35    273.71 o
  -2  24   8     2856.92     3515.10    329.52 o
   0  24   8      757.81      249.92    304.10 o
   4  24   8     2084.77     2923.21    519.27 o
   6  24   8     1279.57     1497.14    520.45 o
  -7  25   8      556.55      422.87    617.62 o
  -5  25   8      678.29      803.15    529.87 o
  -3  25   8      748.06      544.44    226.67 o
  -1  25   8      237.32      146.06    266.01 o
   1  25   8     1219.71     1959.67    407.17 o
   3  25   8      707.13      280.93    362.60 o
   5  25   8      823.40      479.61    438.97 o
   7  25   8     1264.82      630.19    549.70 o
  -4  26   8      609.15      956.67    544.20 o
  -2  26   8      157.02        4.31    221.21 o
   0  26   8     2389.32     2969.35    443.88 o
   2  26   8     1872.95     1633.78    437.21 o
   4  26   8      244.48       -5.50    409.13 o
   6  26   8     1067.45     2295.18    609.38 o
  -5  27   8      840.98     1306.12    631.17 o
  -3  27   8     1068.77      598.38    509.06 o
  -1  27   8     1093.05      994.56    346.51 o
   1  27   8     1662.98     1970.47    431.12 o
   3  27   8     1159.82     1615.91    464.10 o
   5  27   8     1049.26     1238.00    521.23 o
  -6  28   8      465.49      -43.19    653.16 o
  -4  28   8       56.85     -400.69    599.56 o
   0  28   8      405.30      552.25    358.48 o
   2  28   8      401.86     -140.37    413.06 o
   4  28   8      104.99      -81.87    465.67 o
  -5  29   8     1260.23     1454.54    664.35 o
  -1  29   8       87.68      198.87    339.05 o
   1  29   8       25.31      519.46    400.30 o
   3  29   8     1298.54     1254.68    510.43 o
   0  30   8       63.46       44.96    396.76 o
   2  30   8      280.67     1160.25    471.95 o
   4  30   8      214.36      545.77    537.33 o
   1  31   8      225.08      -92.27    424.84 o
   0  32   8        2.19     -437.40    543.02 o
 -11   1   9     1652.41     1353.78    293.91 o
  -9   1   9     2418.75     2120.38    285.26 o
  -5   1   9     4228.36     4317.20    309.05 o
  -3   1   9    15639.63    16119.39    483.59 o
  -1   1   9    10462.64    10438.28    273.62 o
   1   1   9    11346.83    11330.52    349.08 o
   3   1   9      433.78      243.63    104.95 o
   5   1   9     4031.90     3809.43    145.94 o
   7   1   9     1557.35     1709.13    161.18 o
   9   1   9     2184.29     1899.05    239.98 o
  11   1   9      661.50     -232.25    480.40 o
 -12   2   9     1234.21     1468.78    322.53 o
 -10   2   9     3439.88     4371.71    370.19 o
  -8   2   9     3339.18     3144.27    433.48 o
  -6   2   9     3630.02     4654.76    480.59 o
  -4   2   9    13973.01    13896.45    491.09 o
  -2   2   9     9366.31     9607.40    366.19 o
   0   2   9    14696.77    14565.34    380.94 o
   2   2   9     9624.72     9971.64    309.90 o
   4   2   9     5343.05     5396.20    245.58 o
   6   2   9    12139.41    12236.84    315.36 o
   8   2   9     3962.55     4721.25    274.14 o
  10   2   9      627.52     -191.76    274.08 o
 -11   3   9     1516.77     1944.84    324.03 o
  -9   3   9      721.51      822.34    232.01 o
  -7   3   9     1924.27     2606.55    417.97 o
  -5   3   9     1899.35     1686.58    218.83 o
  -3   3   9    16938.98    17393.33    488.25 o
  -1   3   9     3451.57     3104.46    155.18 o
   1   3   9      975.80      927.54    130.18 o
   3   3   9      184.81       52.27     99.06 o
   5   3   9     1899.68     1863.05    107.89 o
   7   3   9      534.35      421.12    122.96 o
   9   3   9      776.01      756.04    205.46 o
  11   3   9      205.84     -519.86    519.86 o
 -12   4   9       62.08     -352.98    409.52 o
 -10   4   9       38.70      -18.25    221.15 o
  -8   4   9      378.62      117.79    290.95 o
  -6   4   9      757.75      960.01    304.10 o
  -4   4   9     4155.41     3927.95    225.96 o
  -2   4   9     6400.01     6433.30    292.93 o
   0   4   9     1163.14     1054.18    106.96 o
   2   4   9     1312.30     1266.90    121.56 o
   4   4   9     4133.45     3985.37    168.22 o
   6   4   9     1773.27     1908.60    148.00 o
   8   4   9      151.85      190.33    190.81 o
  10   4   9      203.50       52.61    409.13 o
 -11   5   9     1763.42     1984.85    307.46 o
  -9   5   9     1314.48     1123.15    387.34 o
  -7   5   9     1566.16     1431.91    251.91 o
  -5   5   9     2240.16     2543.00    246.37 o
  -3   5   9     1025.10     1304.01    204.17 o
  -1   5   9     7288.91     7310.75    262.32 o
   1   5   9     4659.88     4427.38    202.15 o
   3   5   9     1187.90     1191.92    119.40 o
   5   5   9     6345.94     6233.52    210.18 o
   7   5   9    10530.59    11716.26    394.35 o
   9   5   9     2637.37     2322.80    266.37 o
  11   5   9       57.31     -524.57    524.57 o
 -10   6   9     2825.90     2934.80    344.15 o
  -8   6   9     1649.28     1998.35    412.27 o
  -6   6   9     2424.98     2892.19    406.78 o
  -4   6   9     5164.09     5119.85    284.72 o
  -2   6   9    14482.93    14116.99    408.13 o
   0   6   9     9148.49     8947.31    368.03 o
   2   6   9      887.18     1087.93    225.96 o
   4   6   9     1081.51     1098.56    325.01 o
   6   6   9    11845.28    12114.45    389.10 o
   8   6   9      666.57      619.86    185.31 o
  10   6   9     1051.04      722.49    323.72 o
 -11   7   9       63.41      337.04    255.28 o
  -9   7   9      459.72       48.29    323.73 o
  -7   7   9      507.35      484.13    323.93 o
  -5   7   9      166.00      -22.65    125.90 o
  -3   7   9      451.95      418.46    290.95 o
  -1   7   9     1097.86     1019.73    109.47 o
   1   7   9     2690.93     2527.08    217.37 o
   3   7   9      539.14      468.66    164.77 o
   5   7   9      335.31      298.31     93.69 o
   7   7   9     1589.91     1664.64    269.85 o
   9   7   9     1752.52     1941.61    492.96 o
  11   7   9      674.79      937.63    556.96 o
 -10   8   9      244.24      312.69    244.41 o
  -8   8   9      262.94      507.10    334.53 o
  -6   8   9     1554.66     1324.72    238.26 o
  -4   8   9      991.87      895.27    145.79 o
  -2   8   9     4502.66     4335.67    239.85 o
   0   8   9     4461.62     3945.60    226.53 o
   2   8   9     1100.94     1195.66    178.80 o
   4   8   9      476.58      638.76    156.53 o
   6   8   9     2963.56     2961.98    165.91 o
   8   8   9      284.82       -9.20    206.37 o
  10   8   9      536.22      697.33    493.35 o
 -11   9   9     2034.45     2425.49    341.28 o
  -9   9   9     1546.65     1044.82    415.02 o
  -7   9   9     1166.26      856.55    333.94 o
  -5   9   9      786.33      627.14    123.72 o
  -3   9   9     5399.63     5318.19    309.60 o
  -1   9   9    10009.22    10634.02    384.53 o
   1   9   9     1925.86     2139.15    229.85 o
   3   9   9     1463.86     1235.38    140.35 o
   5   9   9     2132.53     1879.73    213.20 o
   7   9   9      760.16      776.89    232.16 o
   9   9   9       83.51      -43.61    271.93 o
  11   9   9       52.07      695.37    609.18 o
 -10  10   9     1142.50     1279.51    266.86 o
  -8  10   9      368.02      149.40    328.05 o
  -6  10   9     6049.51     6442.86    419.09 o
  -4  10   9       86.01      -77.01    121.79 o
  -2  10   9     4446.93     4369.37    225.16 o
   0  10   9    16095.18    16365.96    679.76 o
   2  10   9     4949.13     5158.74    605.26 o
   4  10   9      578.43      516.41    173.24 o
   6  10   9     2348.03     2359.48    210.26 o
   8  10   9     2002.84     2020.49    367.71 o
  10  10   9      987.13     1372.31    389.55 o
 -11  11   9      651.39     1015.47    291.05 o
  -9  11   9     2837.81     2401.00    492.96 o
  -7  11   9     1587.35     2056.26    420.32 o
  -5  11   9      649.74      594.01    134.54 o
  -3  11   9     2808.64     2622.36    254.52 o
  -1  11   9     7638.08     8005.91    369.71 o
   1  11   9     1694.78     1503.96    155.33 o
   3  11   9      191.42      179.63    110.64 o
   5  11   9     1703.96     1519.11    209.38 o
   7  11   9      237.96      201.06    196.52 o
   9  11   9     1068.85      579.66    312.89 o
 -10  12   9       57.84       59.13    219.83 o
  -8  12   9      465.37      349.84    381.45 o
  -6  12   9     2909.80     3004.29    453.30 o
  -4  12   9     1333.39     1358.26    148.35 o
  -2  12   9      641.58      679.95    195.16 o
   0  12   9     6264.14     6342.04    300.36 o
   2  12   9      334.39      190.19    119.94 o
   4  12   9     2952.48     2644.49    201.95 o
   6  12   9      904.11      788.60    168.93 o
   8  12   9      320.21     -282.24    282.24 o
  10  12   9     2232.67     1609.14    433.18 o
 -11  13   9      286.34      107.78    294.48 o
  -9  13   9      383.88      469.60    417.18 o
  -5  13   9     1735.68     1259.47    266.47 o
  -3  13   9      959.68      703.63    126.51 o
   1  13   9     2487.11     2711.97    376.35 o
   3  13   9     3403.30     3377.60    427.77 o
   5  13   9      826.17      600.94    167.93 o
   7  13   9       91.27       89.88    249.98 o
   9  13   9     4266.05     4055.19    905.92 o
 -10  14   9     1651.37     1244.28    504.15 o
  -8  14   9      860.57      809.63    456.45 o
  -6  14   9     1953.24     1774.06    245.81 o
  -4  14   9     1922.52     1695.28    340.03 o
  -2  14   9     4225.21     4164.34    259.14 o
   0  14   9     1511.37     1488.17    145.57 o
   2  14   9     2054.57     1772.99    226.14 o
   4  14   9      728.84      964.41    188.01 o
   6  14   9      373.39      -90.72    232.50 o
   8  14   9     1709.99     1448.85    339.21 o
  10  14   9     1891.77     1471.49    429.17 o
  -9  15   9     1221.63      854.58    489.03 o
  -7  15   9     1121.37      608.20    372.62 o
  -5  15   9     2126.57     2997.03    278.78 o
  -3  15   9     6661.55     6745.46    281.89 o
  -1  15   9     3487.06     3170.21    295.31 o
   1  15   9     2066.03     2062.15    336.89 o
   3  15   9     3017.61     2721.23    435.24 o
   5  15   9     2098.42     2050.85    233.51 o
   7  15   9     4161.94     3940.30    414.81 o
   9  15   9      757.15      769.29    502.68 o
 -10  16   9      110.81       89.91    476.86 o
  -8  16   9      217.85       45.15    414.83 o
  -6  16   9      586.37      579.56    201.87 o
  -4  16   9      286.89      167.85    177.46 o
  -2  16   9      193.88     -119.74    119.74 o
   0  16   9      432.45      366.92    101.90 o
   2  16   9     3962.61     3763.27    302.40 o
   4  16   9     2397.00     1904.70    412.47 o
   6  16   9      782.75      938.88    314.11 o
   8  16   9      255.67      -39.01    345.03 o
  -9  17   9     1204.80      122.31    494.73 o
  -7  17   9      309.46      303.51    397.35 o
  -5  17   9     1444.40      755.05    350.04 o
  -3  17   9     2128.14     1918.64    174.98 o
  -1  17   9     2929.43     2655.89    280.06 o
   1  17   9     2303.96     2385.40    169.24 o
   3  17   9     1234.33     1335.96    350.04 o
   5  17   9     1135.93      965.90    373.79 o
   7  17   9      548.92      551.07    434.85 o
   9  17   9     1808.50     2316.58    653.35 o
 -10  18   9      502.23     -309.60    605.06 o
  -8  18   9     2119.37     3107.36    593.67 o
  -6  18   9      964.38     1264.98    282.80 o
  -4  18   9     3480.36     3900.64    451.43 o
  -2  18   9     2195.07     2043.27    266.71 o
   0  18   9     3513.08     3276.91    210.01 o
   2  18   9     7008.71     7463.12    418.44 o
   4  18   9     3331.23     3170.97    496.69 o
   6  18   9      887.65      725.99    425.43 o
   8  18   9      714.02      400.94    345.35 o
  -9  19   9      867.46     1410.17    609.97 o
  -7  19   9     1382.55     1691.89    522.21 o
  -5  19   9     3327.98     3065.77    302.55 o
  -3  19   9     1281.51     1350.90    367.18 o
  -1  19   9     1130.36      730.30    198.84 o
   1  19   9     3002.89     3156.47    299.06 o
   3  19   9     4355.23     4289.41    542.63 o
   5  19   9      832.03      279.95    385.57 o
   7  19   9      661.02      631.89    330.83 o
   9  19   9      407.33      484.32    566.78 o
  -8  20   9       63.14       74.41    486.09 o
  -6  20   9      416.38      904.25    452.32 o
  -4  20   9     1784.35     2012.45    269.17 o
  -2  20   9       26.81      406.38    335.32 o
   0  20   9      120.77      216.20    370.65 o
   2  20   9      993.01     1212.48    354.36 o
   4  20   9     1416.02     1046.78    383.81 o
   6  20   9     1345.23     1696.80    503.76 o
   8  20   9      875.13     1443.06    416.98 o
  -9  21   9      849.12     1372.67    660.23 o
  -5  21   9      299.12      517.98    369.87 o
  -3  21   9     5827.55     6516.18    423.18 o
  -1  21   9     5136.89     5277.51    385.16 o
   1  21   9     1626.44     1178.32    361.62 o
   3  21   9     4412.69     4424.08    572.47 o
   5  21   9     2811.88     4028.30    572.67 o
   7  21   9     1858.46     2749.47    596.03 o
  -8  22   9      618.27     -124.86    566.58 o
  -6  22   9     2777.78     3296.81    640.20 o
  -4  22   9     3614.18     3768.70    348.27 o
  -2  22   9      721.87      278.14    206.56 o
   0  22   9     3753.70     3115.43    324.07 o
   2  22   9      679.56      708.72    347.88 o
   4  22   9     1674.86     1582.15    445.06 o
   6  22   9     2687.55     1610.61    538.11 o
   8  22   9     3765.78     3483.90    698.51 o
  -7  23   9        2.18      -87.56    560.69 o
  -5  23   9     1132.03     1388.77    525.35 o
  -3  23   9     2487.00     2138.05    397.65 o
  -1  23   9      213.82      363.09    231.61 o
   1  23   9      471.04      306.85    327.66 o
   7  23   9      708.65      -12.37    487.07 o
  -6  24   9       32.01      261.89    533.40 o
  -4  24   9      944.78     1148.86    563.24 o
  -2  24   9     1045.82     1119.20    271.20 o
   0  24   9      105.33     -209.28    301.55 o
   2  24   9     1602.83     2234.13    449.77 o
   4  24   9      111.47      347.68    410.70 o
   6  24   9      748.54      648.25    466.26 o
  -7  25   9      496.28       93.25    631.56 o
  -5  25   9     3306.06     2484.04    655.71 o
  -3  25   9      287.18      313.69    247.01 o
  -1  25   9     3918.81     3975.10    486.87 o
   1  25   9     1150.23     1330.46    412.47 o
   3  25   9     3575.58     4813.78    621.16 o
   5  25   9      465.98       63.80    434.26 o
  -6  26   9      677.05      540.08    622.14 o
  -4  26   9     1236.26      239.51    505.53 o
  -2  26   9     2219.34     2400.21    405.21 o
   0  26   9     1297.88     1072.70    390.09 o
   2  26   9     2002.40     2390.79    507.68 o
   4  26   9     1005.69     1514.02    485.70 o
   6  26   9      435.94     1047.76    598.38 o
  -5  27   9      679.64      770.56    672.99 o
  -1  27   9       79.22      448.20    346.51 o
   1  27   9      107.10     -402.85    402.85 o
   3  27   9      186.09      343.36    431.71 o
   5  27   9      729.78     1193.24    566.19 o
   0  28   9     2307.87     2913.99    513.38 o
   2  28   9      209.27     -383.02    426.02 o
   4  28   9      138.11      738.95    486.87 o
  -1  29   9      431.16      287.02    371.63 o
   1  29   9      676.36     -237.16    403.24 o
   3  29   9      290.44      404.42    471.76 o
   0  30   9      579.65      760.35    445.25 o
   2  30   9      152.91      723.24    513.97 o
   1  31   9      702.46      991.42    475.68 o
 -10   0  10     2486.50     2793.25    466.06 o
  -4   0  10     1681.44     1528.16    299.59 o
  -2   0  10    23338.90    23283.62   1269.21 o
   0   0  10     8033.44     7605.06    586.02 o
   2   0  10    23851.37    24120.95   2138.52 o
   4   0  10     2799.61     2877.27    382.63 o
   6   0  10    11617.15    12076.52    869.41 o
   8   0  10      170.03     -213.01    302.73 o
  10   0  10      548.28      275.83    434.46 o
 -11   1  10     1008.49      610.40    274.95 o
  -9   1  10      997.21     1483.79    382.43 o
  -3   1  10    16381.10    16961.56    738.49 o
  -1   1  10     1357.84     1425.77    202.94 o
   1   1  10    10889.78    10997.14    468.97 o
   3   1  10     5039.96     4799.71    284.87 o
   5   1  10      162.58       72.13     71.00 o
   7   1  10     1561.94     1178.91    146.62 o
   9   1  10     1967.72     1910.18    307.26 o
  11   1  10      252.37     -565.80    565.80 o
 -10   2  10     1123.27      986.57    269.65 o
  -8   2  10       39.27      151.76    317.06 o
  -4   2  10     5772.84     6008.39    537.53 o
  -2   2  10     1210.85     1592.12    292.52 o
   0   2  10     1662.41     1986.32    220.13 o
   2   2  10     9973.49    10698.37    404.14 o
   4   2  10       16.28       64.45     99.86 o
   6   2  10      635.44      729.94    244.56 o
   8   2  10     3093.25     2671.32    257.97 o
  10   2  10       11.53       94.94    422.38 o
 -11   3  10      872.91      793.88    400.00 o
  -9   3  10     1684.21     2583.58    454.09 o
  -5   3  10     2070.92     1671.67    314.90 o
  -3   3  10    31765.40    32664.00   1190.41 o
  -1   3  10    14784.65    15811.22    660.78 o
   1   3  10     4175.49     3792.67    224.19 o
   3   3  10     2177.65     1950.54    267.07 o
   5   3  10     6619.10     6513.67    216.41 o
   7   3  10     8385.19     8622.89    402.85 o
   9   3  10      702.15      702.43    384.98 o
 -10   4  10     2283.04     2851.51    386.46 o
  -8   4  10      407.46      325.70    326.28 o
  -4   4  10     5933.85     6261.53    403.05 o
  -2   4  10     1671.15     1527.46    523.39 o
   0   4  10    14684.19    14517.86    633.49 o
   2   4  10     1295.15     1328.64    181.08 o
   4   4  10      516.52      484.26    125.43 o
   6   4  10     3134.08     3208.70    192.66 o
   8   4  10     2515.25     2135.83    242.87 o
  10   4  10     1108.93     1601.39    531.24 o
 -11   5  10       59.39      107.41    269.81 o
  -9   5  10       36.00      -34.75    340.62 o
  -7   5  10      274.75       -8.64    293.50 o
  -5   5  10      227.56      446.54    175.24 o
  -3   5  10     3973.19     3880.17    268.64 o
  -1   5  10     1633.05     1552.84    444.67 o
   1   5  10     2252.17     2536.75    234.03 o
   3   5  10     3316.48     3235.99    240.06 o
   5   5  10     1491.76     1302.28    136.71 o
   7   5  10     2493.36     2034.78    216.69 o
   9   5  10      527.47      517.44    225.79 o
  11   5  10      212.87     -172.17    538.11 o
 -10   6  10      307.31       -8.46    232.94 o
  -8   6  10      407.28      960.40    369.28 o
  -4   6  10     4358.68     4171.48    250.68 o
  -2   6  10     6649.43     6014.77    448.89 o
   0   6  10     1236.61     1464.01    205.43 o
   2   6  10     2050.45     2379.52    239.91 o
   4   6  10     6241.72     5879.92    280.75 o
   6   6  10     3169.71     3629.79    249.07 o
   8   6  10       79.25      220.22    233.16 o
  10   6  10      626.81      601.13    507.49 o
 -11   7  10      461.44      524.75    286.41 o
  -9   7  10     1589.67     1387.20    444.08 o
  -7   7  10      571.51     1533.46    389.11 o
  -5   7  10     4069.54     3769.33    276.49 o
  -3   7  10     7953.49     7370.45    381.51 o
  -1   7  10     3419.40     3735.27    285.81 o
   1   7  10     2657.55     2673.86    248.76 o
   3   7  10      830.08      730.15    187.64 o
   5   7  10     2849.95     2733.05    299.68 o
   7   7  10     2027.42     2069.45    221.53 o
   9   7  10      269.23     -277.72    277.72 o
 -10   8  10      586.29      780.51    418.85 o
  -8   8  10      302.51      610.16    357.89 o
  -6   8  10     1324.10      877.17    242.09 o
  -4   8  10     2506.75     2698.49    340.28 o
  -2   8  10     1251.50     1343.81    287.81 o
   0   8  10     1031.03     1431.18    284.47 o
   2   8  10      329.55      421.82    173.55 o
   4   8  10     7447.97     7996.02    695.61 o
   6   8  10     7900.71     7846.87    367.81 o
   8   8  10     2358.84     2174.66    251.97 o
  10   8  10      979.11      846.14    541.84 o
 -11   9  10      444.30      441.05    304.39 o
  -9   9  10      158.07      230.48    384.20 o
  -7   9  10      134.46     -350.24    350.24 o
  -5   9  10      674.16      604.97    170.59 o
  -3   9  10      639.27      642.34    156.80 o
  -1   9  10      168.28        0.85    200.99 o
   1   9  10     1461.21     1941.61    381.75 o
   3   9  10       74.42      133.51    113.45 o
   5   9  10     1941.58     1852.84    246.09 o
   7   9  10       33.89      -50.41    172.52 o
   9   9  10      252.68      -23.93    297.01 o
 -10  10  10       50.97       10.40    452.72 o
  -8  10  10      252.58      506.51    366.53 o
[truncated: 72,377 more chars]
